# Supplementary material for: Structures of G-protein coupled receptor HCAR3 in complex with selective agonists reveal the basis for ligand recognition and selectivity
Source: PLoS Biol. 2025 Dec 8;23(12):e3003480. doi: 10.1371/journal.pbio.3003480 (PMC12685177; doi:10.1371/journal.pbio.3003480)
Supplement: S1 Data — The raw data for Figs 2C, S9B, S9C, S9D, S10F, S11A, S11B, S11C, S11D, S12A, S12B, S12E, S14B, S14C, and S14D. (XLS) [file pbio.3003480.s023.xls]

## Sheet: Fig.2C
6O	log[M]	WT			V83A			V103A			L104A			F107A			R111A			S179A			Y284A
	-10	103.596	103.47	86.0336	100.205	106.72	107.281	93.1709	101.164	103.985	109.348	103.223	95.2268	102.816	102.829	100.579	100.459	102.503	109.803	107.897	95.1502	98.9795	99.9025	108.527	91.5703
	-9	103.285	93.121	103.233	99.6207	94.5928	92.9541	94.3588	100.462	99.1347	95.331	101.592	98.3306	103.39	108.587	107.31	95.1876	98.157	94.4985	91.7041	85.6662	90.2045	94.0095	96.8963	103.051
	-8	96.1305	93.1391	107.297	91.3511	87.1765	89.4055	90.3354	94.657	94.2246	86.7743	86.5672	91.2792	93.404	95.4532	92.7261	87.2938	91.1669	90.1837	91.7483	83.1716	79.6031	87.8461	107.526	85.883
	-7	87.4807	69.7309	88.807	82.2452	84.4605	79.5453	96.8356	87.035	85.6452	86.5677	84.3301	81.1904	94.717	98.0623	93.5937	92.5975	92.0625	85.4342	88.5211	88.3836	86.7822	76.6528	80.6166	100.302
	-6	64.6404	69.7824	61.9525	83.5674	75.4296	75.5497	73.3651	88.3165	87.029	86.9658	81.8875	81.9495	91.5601	92.5219	87.3153	82.0365	80.1508	85.1597	87.2555	81.0033	81.8007	87.7097	87.54	74.4833
	-5	41.0255	42.7337	42.933	67.4357	67.5412	64.4848	52.2526	59.7368	57.5197	53.1551	56.1364	50.5955	82.9693	96.909	89.1316	89.7761	78.4882	79.4599	86.5902	85.4079	90.0036	85.5262	82.279	73.9247
	-4	38.4256	43.0997	43.9293	60.6279	69.8017	64.2504	57.9585	54.3702	59.8797	46.846	49.6199	52.5492	89.0664	82.7724	79.3339	82.8163	81.277	86.9873	74.6187	72.6522	85.7713	87.8045	68.4117	87.9052
	-3	34.2058	44.8213	40.6625	67.5905	61.3147	64.5879	52.4287	52.6924	51.6041	46.9158	58.7556	47.3821	82.8326	92.8037	77.0522	85.638	77.9187	83.7859	86.1208	82.5262	77.7537	79.8817	84.9344	75.1839
PLA	log[M]	WT			V83A			V103A			L104A			F107A			R111A			S179A			Y284A
	-10	100.89	100.592	94.6183	101.204	103.244	102.354	103.303	94.8301	96.4849	100.615	95.9339	100.073	103.077	99.7659	95.6753	109.678	106.295	98.043	104.072	97.6453	91.289	93.6369	95.7796	106.683
	-9	94.9634	90.6035	102.055	93.5081	91.0903	95.0918	90.4947	97.1248	95.3334	90.4145	94.5902	95.1113	97.9191	94.287	90.8256	102.366	98.2303	103.284	97.225	89.8682	97.006	103.274	105.238	96.8773
	-8	93.4454	96.9695	90.8988	81.7929	94.5641	92.6512	85.843	86.6928	85.9589	90.2157	88.2996	89.0713	89.2423	89.2396	96.73	96.2954	98.8947	98.1374	94.7809	87.0631	97.3175	92.6438	91.5514	107.506
	-7	81.0716	86.4203	88.115	73.0063	81.6318	82.2209	70.1538	74.3816	79.5248	89.166	86.6429	84.3445	86.8775	86.9189	86.6985	93.37	98.4555	94.8361	93.2751	92.7299	92.0572	88.0764	90.3529	98.5534
	-6	61.7054	71.6519	63.9293	83.8104	61.2253	72.5856	75.112	75.5497	81.1608	81.9716	82.6343	81.5368	87.4501	87.7364	88.1909	92.1193	90.9905	95.2861	92.5605	87.2063	85.0291	91.485	81.6956	88.7456
	-5	44.7325	37.4774	44.0439	61.3493	62.495	72.5625	52.7407	47.4303	45.9324	45.6234	44.5632	46.5086	92.2201	86.8875	87.2631	94.974	90.8876	96.937	93.3645	84.0565	84.4078	73.0844	80.432	84.1998
	-4	37.5383	36.9051	29.6103	55.4408	62.8043	62.1928	36.4971	44.1359	45.4602	41.5097	45.8334	49.3228	81.2338	86.4358	88.5997	87.4864	91.0804	92.0616	77.5418	73.1695	88.6186	84.5983	83.6009	98.17
	-3	31.7254	34.2827	21.1339	69.8298	62.923	62.2389	42.5514	38.2322	45.4022	40.4074	48.8746	47.6109	86.4752	81.1065	80.6986	94.7846	90.3584	96.5836	80.7363	84.2038	76.2926	87.2517	74.1229	87.5452
IBC293	log[M]	WT			V83A			W93A			F107A			Y284A
	-10	99.7156	96.6709	97.6135	94.8701	103.707	106.933	101.37	105.907	99.8657	101.108	104.878	95.387	113.65	91.1481	95.2023
	-9	88.3094	98.9184	104.871	99.9913	96.3843	96.9614	98.7296	95.7045	91.091	96.0433	93.4238	94.7345	107.17	90.836	102.376
	-8	93.662	93.9175	92.2832	86.096	82.7838	92.0813	91.3012	86.0881	97.309	89.8662	89.2943	94.0424	95.2737	108.044	95.4723
	-7	65.8115	76.2193	78.1396	82.9004	80.9388	79.8705	88.7146	82.3141	84.8807	82.3351	87.9995	97.1037	98.2044	86.2688	107.5
	-6	67.352	59.4475	68.1464	83.0115	70.2849	79.1394	72.1853	88.509	72.2597	70.3112	83.9108	87.5306	102.524	93.6345	82.6003
	-5	50.172	40.6286	56.5057	74.389	83.9017	71.0543	82.9927	79.613	77.1919	80.8875	88.491	97.947	89.8882	81.7747	82.9024
	-4	52.1065	45.4161	43.5251	74.6391	68.1828	75.443	73.7664	70.7259	79.6642	79.7159	79.6488	88.3534	95.7066	80.5156	81.5761
	-3	46.9905	55.9659	40.8041	66.8002	79.9647	71.7094	68.4406	72.3462	75.2089	79.9527	81.7041	85.8593	74.9258	78.1629	89.1029
Acifran	log[M]	WT			V83A			V103A			L104A			F107A			R111A			S179A			Y284A
	-10	96.3652	100.49	109.145	99.6045	104.498	99.7322	99.6045	104.498	99.7322	101.296	107.3	99.7597	108.762	105.56	95.1685	107.139	105.813	104.917	100.266	107.765	101.084	104.133	92.3761	109.491
	-9	97.6342	95.1296	92.2554	93.7145	95.3747	91.267	93.7145	95.3747	91.267	95.1709	96.4086	95.1041	92.406	96.2541	99.5587	94.8152	99.0105	97.2582	90.2889	101.743	106.832	98.1372	100.075	102.237
	-8	83.1261	92.33	94.1189	97.2801	93.4996	92.475	97.2801	93.4996	92.475	89.3254	94.5568	91.8483	81.2425	95.7968	92.5735	97.0139	96.344	97.6445	94.8696	95.0218	95.3589	96.2496	88.2658	99.4651
	-7	98.8082	81.8276	82.5707	84.7258	91.5723	94.5249	84.7258	91.5723	94.5249	85.744	89.347	75.8649	92.2924	84.6143	92.6698	97.9621	93.4156	97.3503	88.0349	90.2911	94.9606	91.5096	95.419	89.6329
	-6	78.1779	78.3713	81.8264	88.3668	89.1532	90.0444	88.3668	89.1532	90.0444	77.3229	80.7849	86.4865	89.1329	97.4687	81.1303	91.6751	95.4882	91.8997	90.4693	93.5047	95.4091	86.7109	82.1841	96.2062
	-5	51.8387	56.6166	54.7018	56.6104	76.6971	65.2872	66.6104	70.6971	65.2872	57.9975	68.6882	62.7303	90.94	85.4878	84.4396	91.5753	93.1489	89.9809	80.0092	97.402	78.9029	88.8484	76.6225	91.176
	-4	49.772	48.9405	46.5122	67.5671	65.8367	66.9897	67.5671	55.8367	60.9897	52.9806	57.6976	58.8489	87.8082	86.1224	84.1865	95.3159	93.3459	86.1196	91.3868	88.7186	87.6136	89.5225	91.29	83.9579
	-3	50.0891	42.285	45.4784	60.2269	61.669	61.0947	60.2269	61.669	61.0947	59.471	57.1846	54.5775	89.047	86.5667	85.916	97.7086	92.9974	87.7626	80.1686	87.881	89.4685	83.759	82.1034	96.3886

## Sheet: Fig. S9B
	6O	log[M]	WT			L30A			L34A			F277A			L280A
		-10	103.596	103.47	86.0336	105.382	100.805	91.2269	99.9025	108.527	91.5703	100.581	99.6525	99.3769	100.219	98.3272	101.325
		-9	103.285	93.121	103.233	98.0785	91.427	94.8247	94.0095	96.8963	93.0509	97.1764	96.5835	99.5457	90.7544	91.6155	98.6567
		-8	96.1305	93.1391	107.297	80.8665	93.4117	74.0046	87.8461	87.5264	85.883	93.6054	92.0426	89.9987	87.344	74.8822	95.7683
		-7	87.4807	69.7309	88.807	88.8675	90.9921	83.3414	76.6528	80.6166	70.3017	84.4229	84.4528	94.5433	94.3039	83.1808	89.1686
		-6	64.6404	69.7824	61.9525	75.5225	84.068	56.8812	77.7097	87.54	74.4833	78.2848	84.1162	74.6055	79.7208	69.6229	71.3852
		-5	41.0255	42.7337	42.933	46.5231	45.0069	51.4334	45.5262	52.279	53.9247	58.1791	60.0138	55.4883	56.2962	57.7277	54.801
		-4	38.4256	43.0997	43.9293	48.2627	37.4199	36.6266	47.8045	48.4117	47.9052	54.4982	62.7028	56.3635	48.1539	58.055	55.894
		-3	34.2058	44.8213	40.6625	46.4308	33.4645	42.5074	49.8817	49.9344	45.1839	59.8891	57.4046	58.0481	49.8978	50.6141	55.8244

## Sheet: Fig. S9C
	HCAR3	negative control	WT	L30A	L34A	V83A	V83L	Y86N	S91W	W93A	V103A	V103M	L104A	F107A	F107L	R111A	S179A	F277A	L280A	Y284A
		4.84	96.4262	93.6362	80.3648	100.365	97.5729	84.6721	100.928	97.003	97.2941	100.557	95.2643	116.72	106.72	100.702	121.566	94.7738	107.937	82.1528
		6.57	100.291	87.6176	94.4373	84.4373	90.7468	81.7365	104.259	91.5833	91.2105	106.581	89.6231	112.965	112.965	109.151	130.787	98.9114	111.945	89.213
		8.39	103.283	91.7292	98.8741	88.8741	84.4497	88.7498	107.551	98.0005	95.9856	112.263	94.3202	105.661	120.661	88.2176	139.043	102.646	96.0042	96.6975

## Sheet: Fig. S9D
	HCAR2	negative control	WT	L83A	L83V	N86L	W91A	W91S	W93A	M103A	M103V	L104A	L107A	L107F	R111A	S179A	Y284A
		4.57	94.2323	98.0189	140.973	92.6026	91.104	127.252	80.0046	89.4908	117.817	95.7661	94.1176	81.2555	99.7268	90.6215	117.808
		5.64	99.313	95.2085	137.348	98.3064	87.5268	126.167	85.515	95.3034	113.792	83.0995	98.884	86.3939	95.3347	83.3232	119.12
		6.76	106.455	83.9319	134.921	104.394	85.8668	144.555	91.6531	102.325	109.233	81.6313	103.511	93.3457	103.819	95.6415	121.678

## Sheet: Fig. S10F
	IBC293	log[M]	WT			R111A
		-10	99.7156	96.6709	97.6135	100.668	96.8023	104.099
		-9	88.3094	98.9184	104.871	93.2086	80.5079	96.3814
		-8	93.662	93.9175	92.2832	85.483	83.6252	99.1559
		-7	65.8115	76.2193	78.1396	63.7282	70.1598	73.1156
		-6	67.352	59.4475	68.1464	68.9064	59.2368	76.5158
		-5	50.172	40.6286	56.5057	53.1861	41.2778	58.7625
		-4	52.1065	45.4161	43.5251	52.7993	57.5789	40.2596
		-3	46.9905	55.9659	40.8041	45.4242	52.6298	41.5949

## Sheet: Fig. S11A
	6O	log[M]	0.2	0.05	0.025	0.005	0.0025	0.001
		-60.5	-4.68018	-4.50879	-4.53223		-4.05273	-4.28857
		-59.5	-4.57813	-3.95947	-4.30566	-3.77344	-4.104	-4.38135
		-58.5	-4.06299	-3.88525	-4.07129	-3.80859	-4.02148	-4.06592
		-57.5	-4.19141	-4.01904	-4.18848	-3.18799	-3.57666	-3.63379
		-56.5	-4.32324	-3.97461	-3.97314	-3.36475	-3.5957	-3.76953
		-55.5	-4.12842	-3.84717	-4.19043	-3.4165	-3.5332	-3.77979
		-54.5	-4.06445	-3.83447	-3.87988	-3.40186	-3.28125	-3.55078
		-53.5	-3.85254	-3.74219	-3.78516	-3.39404	-3.32031	-3.42383
		-52.5	-3.92627	-3.56641	-3.62793	-3.18945	-3.08691	-3.54053
		-51.5	-3.58838	-3.59521	-3.66455	-2.98047	-3.0459	-3.44531
		-50.5	-3.50879	-3.33057	-3.49365	-2.99951	-2.98291	-3.23486
		-49.5	-3.4624	-3.2749	-3.4458	-2.89307	-2.88184	-3.36572
		-48.5	-3.52539	-3.36572	-3.59863	-2.76709	-2.95898	-3.08545
		-47.5	-3.4209	-2.98291	-3.11182	-2.75635	-2.95215	-3.0708
		-46.5	-3.19141	-2.99219	-3.13184	-2.67676	-2.72412	-3.03174
		-45.5	-3.34082	-3.1543	-2.8877	-2.66211	-2.61816	-2.66943
		-44.5	-3.21387	-2.87012	-2.7998	-2.47949	-2.53955	-2.76074
		-43.5	-3.05078	-2.72217	-2.88965	-2.27637	-2.47705	-2.70801
		-42.5	-3.06152	-2.94287	-2.54053	-2.2749	-2.56055	-2.56055
		-41.5	-2.85596	-2.56689	-2.65674	-2.21533	-2.24561	-2.2876
		-40.5	-2.75146	-2.74658	-2.37744	-2.18994	-2.14648	-2.46436
		-39.5	-2.79053	-2.5249	-2.46484	-2.20459	-2.14111	-2.21387
		-38.5	-2.52344	-2.32764	-2.37939	-1.92236	-2.01465	-2.01465
		-37.5	-2.45898	-2.32275	-2.47754	-1.97559	-2.01367	-1.97412
		-36.5	-2.3208	-2.08643	-2.44189	-1.9082	-1.93652	-1.8042
		-35.5	-2.42236	-2.1792	-2.08008	-1.67529	-1.77295	-1.71191
		-34.5	-2.53223	-2.14697	-2.05078	-1.70752	-1.72021	-1.89697
		-33.5	-2.23633	-1.979	-1.89404	-1.53662	-1.66309	-1.75781
		-32.5	-2.021	-1.76953	-1.72461	-1.52246	-1.5376	-1.75293
		-31.5	-1.95313	-1.84814	-1.61084	-1.53662	-1.47119	-1.64307
		-30.5	-1.90332	-1.82471	-1.41602	-1.33398	-1.42773	-1.6748
		-29.5	-1.81104	-1.91406	-1.29199	-1.3999	-1.41113	-1.43408
		-28.5	-1.70801	-1.76025	-1.43994	-1.3335	-1.28711	-1.57275
		-27.5	-1.6416	-1.67236	-1.33398	-1.45313	-1.23633	-1.46387
		-26.5	-1.5	-1.64404	-1.3125	-1.17432	-1.1709	-1.32617
		-25.5	-1.29932	-1.1377	-1.15381	-1.07178	-1.20996	-1.26172
		-24.5	-1.35596	-1.20654	-1.12988	-0.99512	-0.92578	-1.22803
		-23.5	-1.18555	-1.19922	-1.12256	-0.93506	-1.13867	-1.45068
		-22.5	-1.2998	-1.37598	-1.18066	-1.06592	-1.02148	-1.11523
		-21.5	-1.15381	-1.09424	-1.00488	-1.13135	-0.93359	-1.17236
		-20.5	-1.02002	-1.11377	-1.01709	-0.87598	-0.85205	-0.84473
		-19.5	-0.89063	-0.95166	-0.67871	-0.78467	-0.61377	-0.62402
		-18.5	-0.84229	-0.70166	-0.61865	-0.58203	-0.68408	-0.65234
		-17.5	-0.66357	-0.74951	-0.28369	-0.47119	-0.43994	-0.60205
		-16.5	-0.66992	-0.67236	-0.24658	-0.45508	-0.39453	-0.43506
		-15.5	-0.44775	-0.55713	-0.39746	-0.53809	-0.4502	-0.39502
		-14.5	-0.57568	-0.38672	-0.22949	-0.13525	-0.33057	-0.08301
		-13.5	-0.5044	-0.15283	-0.33594	-0.36572	-0.09424	-0.05127
		-12.5	-0.29785	-0.18848	-0.1377	-0.29639	-0.03711	-0.10352
		-11.5	-0.21777	-0.2876	-0.06006	-0.05811	0.115234	-0.13037
		-10.5	-0.13916	-0.12109	-0.04004	-0.02881	-0.01416	-0.09082
		-9.5	0.151367	0.105469	0.060059	-0.08936	-0.02002	0.161621
		-8.5	0.192383	0.212402	-0.00488	0.126953	0.166016	0.186035
		-7.5	0.364746	0.559082	0.174805	0.169434	0.366699	0.114746
		-6.5	0.600586	0.391602	0.290039	0.296875	0.183594	0.182617
		-5.5	0.177734	0.42334	0.152832	0.172852	0.115234	0.208984
		-4.5	0.25	0.512695	0.129883	0.208008	0.311523	0.343262
		-3.5	0.393555	0.489258	0.303223	0.287109	0.278809	0.353516
		-2.5	-0.27051	-1.90088	-0.65234	-0.10547	-1.58203	-1.58252
		-1.5	-1.61475	-1.93799	-2.39746	-2.1582	-2.12305	-2.11182
		-0.5	-0.43115	-0.10742	-1.18701	-1.46387	-0.66797	-0.34717
		0.5	49.2231	45.4725	34.8225	31.9243	18.9248	12.4881
		1.5	51.9062	49.3599	38.917	34.1228	21.159	14.4803
		2.5	53.1745	50.8415	40.5723	35.0682	22.2808	15.5329
		3.5	53.8291	51.7777	41.5018	35.6865	22.9708	16.2293
		4.5	54.4562	52.3789	42.2538	36.1937	23.3377	16.8076
		5.5	54.8578	52.8212	42.6078	36.5001	23.832	17.132
		6.5	55.1618	53.2115	42.9856	36.6967	24.2159	17.476
		7.5	55.4133	53.4235	43.2462	36.9088	24.4338	17.7625
		8.5	55.5637	53.6574	43.4489	37.1135	24.5528	17.9816
		9.5	55.7294	53.7962	43.6897	37.3394	24.877	18.1208
		10.5	55.7859	53.9155	43.8624	37.416	24.905	18.2477
		11.5	55.8662	53.9656	43.9808	37.4907	25.1238	18.3371
		12.5	56.0145	54.1365	44.0882	37.5475	25.1504	18.4754
		13.5	56.0203	54.0934	44.2579	37.618	25.1422	18.5254
		14.5	56.0944	54.2384	44.3107	37.6192	25.2468	18.5544
		15.5	56.1622	54.3443	44.318	37.693	25.1671	18.6347
		16.5	56.077	54.2561	44.3452	37.7407	25.1586	18.6948
		17.5	56.2226	54.2891	44.571	37.6885	25.1498	18.689
		18.5	56.2192	54.2228	44.4056	37.6601	25.2059	18.6615
		19.5	56.1887	54.2207	44.4383	37.6613	25.2041	18.5657
		20.5	56.0496	54.2137	44.376	37.6058	25.111	18.5993
		21.5	56.0777	54.1789	44.1941	37.6125	24.9831	18.5959
		22.5	55.947	54.1569	44.094	37.4431	24.9331	18.578
		23.5	55.8882	54.044	44.0501	37.372	24.9062	18.4632
		24.5	55.7978	53.9781	44.0654	37.34	24.7671	18.4308
		25.5	55.702	53.8789	43.9756	37.3372	24.6825	18.4403
		26.5	55.5427	53.7242	43.8947	37.1578	24.6172	18.2813
		27.5	55.5326	53.5936	43.8252	37.022	24.5702	18.1922
		28.5	55.3086	53.5121	43.772	36.8361	24.3874	18.0643
		29.5	55.2042	53.3058	43.606	36.7495	24.3181	18.0054
		30.5	55.0178	53.2008	43.5252	36.5227	24.1246	17.8723
		31.5	54.9512	53.0842	43.3274	36.4098	24.0228	17.7527
		32.5	54.8212	52.9469	43.1763	36.2273	23.9047	17.5351
		33.5	54.6485	52.7888	42.9887	36.0073	23.637	17.4955
		34.5	54.5359	52.6634	42.8095	35.8956	23.6087	17.3102
		35.5	54.3024	52.4864	42.6512	35.7024	23.4215	17.0774
		36.5	54.1486	52.3118	42.5755	35.5495	23.2699	16.8836
		37.5	53.8941	52.0982	42.4742	35.3105	23.0331	16.8439
		38.5	53.6945	52.02	42.3109	35.1677	22.8121	16.5369
		39.5	53.53	51.8482	42.0103	35.0408	22.6192	16.3477
		40.5	53.3967	51.6917	41.7555	34.7887	22.3782	16.2211
		41.5	53.2508	51.5467	41.6892	34.6798	22.2378	16.0248
		42.5	53.0213	51.3994	41.3297	34.4927	21.9207	15.8268
		43.5	52.8812	51.197	41.1021	34.301	21.737	15.7041
		44.5	52.645	50.9715	40.8762	34.1265	21.5694	15.5768
		45.5	52.4543	50.8436	40.7447	33.8732	21.4407	15.3431
		46.5	52.2056	50.4985	40.5643	33.7297	21.267	15.2716
		47.5	52.0615	50.3465	40.5159	33.4829	20.9997	14.9234
		48.5	51.8437	50.1795	40.1841	33.3648	20.852	14.7013
		49.5	51.5995	49.9046	40.1359	33.0068	20.6805	14.5459
		50.5	51.4372	49.7035	39.8521	32.7715	20.4522	14.3103
		51.5	51.1658	49.5588	39.6665	32.6445	20.2212	14.1422
		52.5	50.9626	49.3733	39.4212	32.3906	19.8852	13.92
		53.5	50.6879	49.1465	39.1404	32.1617	19.6914	13.6634
		54.5	50.4719	48.8807	38.9314	31.9646	19.457	13.5398
		55.5	50.3309	48.6201	38.7342	31.679	19.197	13.2776
		56.5	50.0938	48.4755	38.4886	31.3643	19.0145	12.9798
		57.5	49.8374	48.2276	38.2981	31.2468	18.7572	12.7591
		58.5	49.5512	47.9615	37.993	31.0442	18.467	12.5025
		59.5	49.2808	47.8132	37.7857	30.761	18.2891	12.2754
		60.5	49.1764	47.5428	37.5923	30.5983	18.0273	12.1741
		61.5	48.9561	47.299	37.3738	30.4155	17.7612	11.8506
		62.5	48.6997	46.9963	37.0579	30.0567	17.5948	11.7237
		63.5	48.4214	46.8583	36.8894	29.829	17.2976	11.46
		64.5	48.1184	46.6001	36.6642	29.5818	16.9939	11.1853
		65.5	47.9172	46.4128	36.3752	29.3602	16.7626	11.0401
		66.5	47.7021	46.1549	36.2611	29.2632	16.4162	10.8262
		67.5	47.4354	45.922	35.976	28.9116	16.2154	10.47
		68.5	47.2788	45.6675	35.6886	28.7047	16.0406	10.2869
		69.5	46.9923	45.3904	35.4319	28.3977	15.7961	10.0913
		70.5	46.6593	45.0987	35.222	28.1789	15.462	9.91154
		71.5	46.5449	44.8963	34.9363	27.9647	15.2419	9.61674
		72.5	46.2678	44.597	34.6031	27.6543	14.9361	9.35398
		73.5	45.9791	44.3815	34.326	27.3565	14.6676	9.11137
		74.5	45.7392	44.1133	34.1572	27.1285	14.4976	8.80345
		75.5	45.3867	43.8304	33.8279	26.9054	14.1573	8.47294
		77.5	45.1173	43.3158	33.3354	26.4864	13.5451	7.90867
		78.5	44.8881	42.9862	33.1303	26.2923	13.2726	7.78629
		79.5	44.6155	42.6982	32.8883	26.1721	13.0761	7.49027
		81.5	44.2979	42.5996	32.6011	25.8132	12.7764	7.04106
		82.5	44.0949	42.2688	32.3118	25.5602	12.5439	6.76243
		83.5	43.8447	41.9944	32.1287	25.3609	12.2976	6.47251
		85.5	43.6439	41.7918	31.8089	25.0725	11.91	6.20884
		86.5	43.3106	41.5205	31.6075	24.7811	11.5731	5.98149
		87.5	43.0451	41.3169	31.2638	24.5012	11.3613	5.74955
		89.5	42.8815	41.0914	31.0172	24.2778	11.0818	5.49046
		90.5	42.6612	40.7933	30.5445	24.081	10.7125	5.21366
		91.5	42.4018	40.532	30.3489	23.9037	10.4531	4.90482
		93.5	42.132	40.2204	29.9717	23.597	10.1357	4.60148
		94.5	41.8073	39.9162	29.593	23.3513	9.94409	4.38908
		95.5	41.5272	39.5317	29.4261	22.9421	9.81253	4.17729
		97.5	41.2156	39.3693	29.1871	22.7834	9.51652	3.67833
		98.5	40.9687	39.0339	28.8963	22.5264	9.12134	3.37832
		99.5	40.716	38.776	28.6277	22.2097	8.87777	3.1772
		100.5	4.885	6.83113	3.35819	4.03756	3.776	1.25038
		101.5	1.81219	2.80094	0.965937	1.5705	0.81825	0.073313
		102.5	0.19475	0.851813	-0.49588	-0.06344	-0.71194	-1.06713
		103.5	-1.1355	-0.52238	-1.81694	-1.24019	-1.93569	-1.939
		104.5	-2.19963	-1.64606	-2.94	-2.2445	-3.09594	-2.71569
		105.5	-3.14475	-2.53963	-3.94981	-3.28181	-4.05788	-3.64556
		106.5	-3.96906	-3.56625	-4.80675	-4.22325	-4.8745	-4.47319
		107.5	-4.86294	-4.39294	-5.71988	-4.87544	-5.77906	-5.1385
		108.5	-5.64969	-5.24894	-6.58838	-5.70888	-6.57981	-6.03513
		109.5	-6.34213	-6.06563	-7.4035	-6.48556	-7.37025	-6.57038
		110.5	-7.17156	-6.83194	-8.1475	-7.19475	-8.13531	-7.23813
		111.5	-7.87869	-7.62325	-8.94525	-7.92963	-8.78444	-7.90825
		112.5	-8.46125	-8.18688	-9.48419	-8.684	-9.44638	-8.34469
		113.5	-9.11369	-8.87931	-10.0988	-9.34444	-10.2063	-8.9825
		114.5	-9.65238	-9.51044	-10.7818	-9.96975	-10.7644	-9.63006
		115.5	-10.2282	-10.0579	-11.3168	-10.6118	-11.2911	-10.0238
		116.5	-10.7436	-10.7357	-11.8768	-11.0253	-11.9192	-10.5364
		117.5	-11.2164	-11.2899	-12.4087	-11.4904	-12.4148	-11.0201
		118.5	-11.7532	-11.6424	-12.8778	-12.1166	-12.918	-11.2768
		119.5	-12.2024	-12.1325	-13.3532	-12.5213	-13.3108	-11.7578
		120.5	-12.6602	-12.691	-13.9657	-13.077	-13.8717	-12.2296
		121.5	-13.1027	-13.1488	-14.2388	-13.5553	-14.2373	-12.5479
		122.5	-13.4518	-13.6206	-14.6591	-13.8607	-14.6758	-12.8216
		123.5	-13.7048	-13.9056	-15.1437	-14.2529	-15.0003	-13.2464
		124.5	-13.937	-14.1924	-15.4549	-14.7033	-15.2859	-13.4112
		125.5	-14.3606	-14.5306	-15.7663	-14.884	-15.747	-13.6081
		126.5	-14.6676	-14.8834	-16.1944	-15.1016	-16.0101	-13.9425
		127.5	-14.8098	-15.0442	-16.2783	-15.4479	-16.1313	-14.0508
		128.5	-15.0466	-15.1706	-16.5362	-15.5371	-16.4343	-14.2339
		129.5	-15.2136	-15.5087	-16.755	-15.7864	-16.8087	-14.4494
		130.5	-15.3036	-15.7232	-16.9427	-16.0513	-16.8948	-14.5358
		131.5	-15.6588	-15.8306	-17.0458	-15.9863	-17.0754	-14.6526
		132.5	-15.8321	-16.17	-17.3309	-16.2777	-17.21	-14.8809
		133.5	-15.8608	-16.3491	-17.3696	-16.5929	-17.319	-14.8327
		134.5	-16.0604	-16.4618	-17.4706	-16.488	-17.3941	-14.963
		135.5	-16.1416	-16.6229	-17.7282	-16.6161	-17.4698	-15.2371
		136.5	-16.2039	-16.6399	-17.7325	-16.8533	-17.51	-15.1815
		137.5	-16.2564	-16.7376	-17.7276	-16.7135	-17.7432	-15.1648
		138.5	-16.2899	-16.8279	-17.9528	-16.6467	-17.9653	-15.3411
		139.5	-16.2927	-16.7331	-17.9134	-16.8503	-17.8176	-15.2191
		140.5	-16.354	-16.7174	-18.0523	-16.7699	-17.806	-15.191
		141.5	-16.3684	-16.8423	-18.0758	-16.7568	-18.0374	-15.1483
		142.5	-16.2399	-16.7135	-18.0236	-16.7443	-17.8844	-15.0408
		143.5	-16.4556	-16.9058	-18.0316	-16.6821	-17.9458	-15.1214
		144.5	-16.3891	-16.9469	-18.0963	-16.5143	-17.9839	-15.2313
		145.5	-16.3851	-16.8133	-17.9904	-16.7409	-17.8091	-15.0393
		146.5	-16.3723	-16.8206	-18.005	-16.6516	-17.9428	-15.0848
		147.5	-16.2389	-16.8365	-18.0526	-16.5044	-17.9361	-15.0774
		148.5	-15.9966	-16.6546	-17.9345	-16.5963	-17.7459	-14.9105
		149.5	-16.1148	-16.6607	-17.9598	-16.3815	-17.8317	-14.9364
		150.5	-16.0476	-16.773	-18.0398	-16.3586	-17.8265	-14.9948
		151.5	-15.8133	-16.5041	-17.7878	-16.3281	-17.6492	-14.7625
		152.5	-15.8337	-16.5399	-17.7783	-15.9933	-17.5186	-14.7226
		153.5	-15.8853	-16.5719	-17.7148	-15.993	-17.5234	-14.6941
		154.5	-15.7204	-16.2921	-17.568	-16.0208	-17.3034	-14.5349
		155.5	-15.5496	-16.4519	-17.4484	-15.7043	-17.2851	-14.5663
		156.5	-15.6253	-16.4449	-17.4737	-15.6899	-17.2021	-14.5092
		157.5	-15.4064	-16.1187	-17.1768	-15.5648	-17.0251	-14.0396
		158.5	-15.0344	-15.9329	-17.0022	-15.0909	-16.7346
		159.5					-16.9357
		160.5

## Sheet: Fig. S11B
	PLA	log[M]	4	1	0.5	0.25	0.05	0.025
		-60.2	-2.63721	-3.93506	-3.57324	-3.31738	-3.15234	-3.29443
		-59.2	-2.27832	-3.60889	-3.81445	-3.26318	-3.30127	-3.28027
		-58.2	-2.5	-3.40576	-3.37061	-2.87939	-3.24707	-2.94385
		-57.2	-2.45166	-3.40381	-3.14014	-3.14795	-2.70459	-2.84668
		-56.2	-2.82471	-3.47803	-3.16064	-3.19092	-2.85938	-2.78027
		-55.2	-2.62598	-3.37207	-3.47803	-3.20117	-2.99463	-2.87012
		-54.2	-2.40283	-3.25537	-3.28467	-2.85498	-2.82422	-2.65918
		-53.2	-2.69678	-3.23486	-3.14844	-2.79053	-2.69873	-2.68896
		-52.2	-2.42432	-3.12549	-3.04883	-2.76514	-2.75781	-2.44141
		-51.2	-2.14355	-3.3418	-3.17725	-2.64014	-2.54199	-2.57715
		-50.2	-2.25195	-2.94385	-2.95508	-2.43213	-2.51416	-2.25977
		-49.2	-2.38867	-3.19238	-2.94678	-2.51123	-2.52002	-2.39648
		-48.2	-2.21973	-2.9624	-2.65869	-2.38965	-2.375	-2.38672
		-47.2	-2.28955	-2.69287	-2.76904	-2.30127	-2.49219	-2.29346
		-46.2	-2.19775	-2.61816	-2.47217	-2.30908	-2.31641	-2.12646
		-45.2	-1.93213	-2.58936	-2.4751	-1.97656	-2.11816	-2.16895
		-44.2	-2.03174	-2.40771	-2.37012	-1.79004	-1.99609	-2.13379
		-43.2	-1.8833	-2.54443	-2.43164	-1.84375	-2.03467	-1.89697
		-42.2	-1.83154	-2.31055	-2.38867	-1.8833	-1.91455	-1.90918
		-41.2	-1.72559	-2.36279	-2.46338	-1.82617	-1.9873	-1.8999
		-40.2	-1.68018	-2.13428	-2.37061	-1.89648	-1.8457	-1.88232
		-39.2	-1.77979	-2.25049	-2.1333	-1.67139	-1.83154	-1.70654
		-38.2	-1.44385	-2.08496	-2.03174	-1.45654	-1.69385	-1.72461
		-37.2	-1.50391	-2.05518	-2.05273	-1.76465	-1.64844	-1.71582
		-36.2	-1.42041	-1.76709	-1.92334	-1.54297	-1.50342	-1.58936
		-35.2	-1.46387	-1.87061	-1.70361	-1.45508	-1.37451	-1.57617
		-34.2	-1.47266	-1.81445	-1.67041	-1.27734	-1.42383	-1.5708
		-33.2	-1.48291	-1.63135	-1.521	-1.27393	-1.33252	-1.2959
		-32.2	-1.33447	-1.57373	-1.51563	-1.25146	-1.27637	-1.23828
		-31.2	-1.21973	-1.65674	-1.49902	-1.27344	-1.18457	-1.21436
		-30.2	-1.05225	-1.72266	-1.45996	-1.31641	-1.23486	-1.2002
		-29.2	-1.14014	-1.6626	-1.39648	-1.19482	-1.34912	-1.16748
		-28.2	-0.99707	-1.45801	-1.63477	-1.15381	-1.22852	-1.26465
		-27.2	-1.0415	-1.36475	-1.38672	-1.11865	-1.17236	-1.06934
		-26.2	-0.88379	-1.16162	-1.28467	-0.89746	-0.89893	-0.94629
		-25.2	-0.86768	-1.12793	-1.11328	-0.90772	-0.64453	-0.83008
		-24.2	-0.67041	-1.01563	-1.15869	-0.9209	-0.73145	-0.78369
		-23.2	-1.01611	-1.18262	-1.34717	-0.86816	-0.79102	-0.98145
		-22.2	-0.96729	-1.13086	-1.23828	-1.09326	-1.12158	-0.88184
		-21.2	-0.94971	-1.0459	-1.021	-0.76318	-0.91113	-0.83643
		-20.2	-0.66748	-0.89502	-0.83789	-0.94287	-0.87793	-0.71777
		-19.2	-0.51465	-0.98389	-0.80859	-0.63232	-0.87647	-0.58789
		-18.2	-0.32617	-0.81787	-0.78027	-0.38623	-0.45459	-0.59522
		-17.2	-0.46826	-0.66504	-0.85107	-0.49219	-0.4541	-0.57275
		-16.2	-0.3042	-0.47852	-0.65527	-0.42529	-0.56641	-0.37256
		-15.2	-0.1416	-0.41211	-0.45947	-0.29492	-0.52393	-0.49658
		-14.2	-0.29688	-0.26318	-0.30762	-0.14014	-0.28857	-0.30078
		-13.2	-0.23682	-0.20313	-0.28613	-0.11523	-0.29883	-0.13379
		-12.2	-0.28027	-0.11426	-0.17578	-0.22607	-0.20313	-0.00928
		-11.2	-0.06689	-0.03906	0.052246	0.12207	-0.16553	0.080566
		-10.2	-0.14404	0.031738	0.01709	0.08252	0.019531	0.10791
		-9.2	0.054199	0.07666	-0.03906	0.033203	-0.01953	-0.03174
		-8.2	0.237305	0.180664	-0.02832	0.095215	0.09668	0.101563
		-7.2	0.519043	0.265137	0.00537	0.188477	0.262695	0.253906
		-6.2	0.259766	0.114258	0.310059	0.131348	0.289063	0.168945
		-5.2	0.098633	0.362793	0.23291	0.125488	0.103027	0.259766
		-4.2	0.339355	0.316895	0.220215	0.28418	0.202637	0.354004
		-3.2	-0.1958	0.314941	0.195801	0.362305	0.093262	0.370117
		-2.2	-2.80615	-2.92725	-1.09766	-2.24902	-1.00586	-2.65771
		-1.2	-1.9043	-2.32715	-2.79199	-2.49756	-2.6665	-2.54297
		-0.2	-2.26514	-0.21729	-1.59424	-0.59277	-1.24414	-0.37012
		0.800003	42.8077	40.6491	31.7729	27.5871	14.7823	13.9009
		1.8	48.704	46.0182	35.4552	31.0068	18.4131	16.2738
		2.8	51.1686	48.4778	37.3859	32.5481	20.1716	17.3616
		3.8	52.6437	49.6713	38.3241	33.5454	21.107	18.0822
		4.8	53.5073	50.5605	38.932	34.2	21.7473	18.6289
		5.8	54.1558	51.2588	39.5221	34.7484	22.2446	19.2032
		6.8	54.7499	51.6479	39.9363	35.1082	22.566	19.6696
		7.8	54.9671	52.0207	40.2269	35.3238	22.7443	20.0494
		8.8	55.3011	52.2853	40.4595	35.6679	23.0956	20.4254
		9.8	55.5446	52.5208	40.56	36.0492	23.3239	20.6557
		10.8	55.8356	52.7846	40.7469	36.2089	23.6063	20.8327
		11.8	55.9479	52.92	40.9478	36.2879	23.571	20.9892
		12.8	56.0107	53.1307	41.0508	36.4861	23.704	21.129
		13.8	56.2259	53.348	41.2069	36.4894	23.7493	21.2972
		14.8	56.262	53.4582	41.3033	36.6774	23.8012	21.3061
		15.8	56.1538	53.4541	41.2859	36.8318	23.9293	21.4804
		16.8	56.2044	53.5482	41.2064	36.934	23.7895	21.4062
		17.8	56.2973	53.4671	41.1882	36.8679	23.7003	21.4905
		18.8	56.2409	53.5535	41.2907	36.8918	23.5342	21.5355
		19.8	56.2267	53.551	41.2546	36.818	23.5763	21.6299
		20.8	56.1266	53.5676	41.093	36.8671	23.614	21.4799
		21.8	56.0914	53.5798	41.099	36.7601	23.6618	21.5623
		22.8	56.1036	53.519	40.9871	36.6863	23.6201	21.5245
		23.8	56.1282	53.4071	41.054	36.6232	23.3866	21.5488
		24.8	56.0537	53.2993	40.8093	36.5311	23.2991	21.5688
		25.8	55.898	53.4266	40.8474	36.5141	23.1564	21.4512
		26.8	55.7708	53.4136	40.6634	36.4529	22.925	21.4487
		27.8	55.6034	53.3637	40.5628	36.1927	22.9007	21.2895
		28.8	55.5029	53.2122	40.4445	36.029	22.8594	21.2068
		29.8	55.3716	53.2308	40.2256	35.8118	22.615	21.095
		30.8	55.231	53.0432	40.0992	35.8029	22.5919	20.836
		31.8	54.9959	52.9792	39.9975	35.6156	22.3556	20.8522
		32.8	54.8322	52.6728	39.7462	35.3984	22.3098	20.5912
		33.8	54.5996	52.6723	39.5853	35.4129	21.9921	20.6305
		34.8	54.4744	52.5293	39.5914	35.1195	21.7987	20.4108
		35.8	54.3783	52.3295	39.2822	34.9404	21.6224	20.1981
		36.8	54.0634	52.1212	39.1083	34.9169	21.5009	20.0218
		37.8	53.8024	52.0661	39.0706	34.6283	21.1953	19.7977
		38.8	53.7173	51.7099	38.8076	34.4164	20.9521	19.8358
		39.8	53.4709	51.6953	38.5361	34.2766	20.8217	19.4544
		40.8	53.3971	51.2174	38.4712	34.0087	20.649	19.4058
		41.8	53.1459	51.1214	38.0772	33.7744	20.4987	19.1456
		42.8	52.8921	50.935	37.9431	33.6452	20.1708	18.9855
		43.8	52.818	50.751	37.5675	33.2857	20.0095	18.8222
		44.8	52.5096	50.5592	37.4131	33.0555	19.7862	18.6297
		45.8	52.2935	50.5163	37.2039	32.9679	19.6699	18.3391
		46.8	52.2222	50.3104	36.9822	32.636	19.556	18.1101
		47.8	52.0322	50.1681	36.6961	32.4788	19.2727	17.8086
		48.8	51.8198	49.904	36.5215	32.1878	19.0048	17.715
		49.8	51.7809	49.5817	36.3573	31.9378	18.6976	17.4933
		50.8	51.4056	49.4104	36.055	31.6776	18.4788	17.2789
		51.8	51.1	49.1975	35.6704	31.4077	18.2992	17.0787
		52.8	50.9468	48.9588	35.413	31.0911	17.8259	16.9052
		53.8	50.6372	48.8292	35.18	30.8691	17.6488	16.5778
		54.8	50.4131	48.5025	34.8906	30.668	17.4044	16.3901
		55.8	50.2927	48.128	34.7091	30.3608	17.2792	16.1085
		56.8	50.0131	48.0296	34.3901	30.1355	16.9472	15.8394
		57.8	49.9851	47.8411	34.0375	29.945	16.8159	15.6307
		58.8	49.6398	47.6235	33.858	29.6484	16.4832	15.2846
		59.8	49.5235	47.2908	33.5788	29.4121	16.1882	15.105
		60.8	49.2293	47.1635	33.3798	29.085	15.8437	14.8594
		61.8	48.7965	46.8737	33.0276	28.8451	15.6799	14.5563
		62.8	48.6052	46.6516	32.8918	28.5501	15.423	14.2296
		63.8	48.499	46.3979	32.4906	28.2542	15.0878	14.2053
		64.8	48.2007	46.0413	32.1088	27.9284	14.8232	13.8827
		65.8	47.7914	45.822	31.8377	27.6187	14.4702	13.5046
		66.8	47.5985	45.5764	31.5305	27.2962	14.2072	13.2736
		67.8	47.38	45.4176	31.4138	27.0036	13.9158	13.0527
		68.8	47.1433	45.1533	30.893	26.7653	13.7314	12.8671
		69.8	46.95	44.8514	30.7285	26.4333	13.4716	12.6328
		70.8	46.6477	44.4725	30.3252	26.1067	13.0825	12.3471
		71.8	46.2736	44.2877	30.0095	25.8039	12.8536	12.0412
		72.8	45.8023	44.0668	29.7712	25.596	12.5249	11.7862
		73.8	45.5624	43.6818	29.3817	25.4254	12.1265	11.5337
		74.8	45.3934	43.501	28.9886	25.038	11.8635	11.2103
		75.8	45.1498	43.1375	28.7321	24.7283	11.5158	11.058
		77.8	44.7453	42.7107	28.4792	24.2906	10.9184	10.4873
		78.8	44.3008	42.3091	28.1906	23.8781	10.5269	10.0375
		79.8	44.0248	41.8422	27.9673	23.5676	10.2574	9.84943
		81.8	43.7946	41.593	27.5013	23.3423	10.1459	9.17384
		82.8	43.4019	41.3782	27.2354	23.0448	9.63976	8.94445
		83.8	43.0367	40.9494	26.9854	22.6659	9.30622	8.56391
		85.8	42.9017	40.7249	26.6875	22.2173	9.02172	8.33736
		86.8	42.6322	40.5766	26.3596	21.9502	8.83894	8.0792
		87.8	42.2963	40.2074	26.0184	21.6243	8.40611	7.85062
		89.8	41.9514	39.9893	25.7623	21.2993	8.20144	7.44454
		90.8	41.649	39.8094	25.2893	21.1157	7.99313	7.15193
		91.8	41.3232	39.4868	25.0506	20.8296	7.70741	6.94078
		93.8	41.0817	39.071	24.6534	20.5212	7.50923	6.63967
		94.8	40.7639	38.812	24.4804	20.2412	6.97914	6.50836
		95.8	40.4904	38.5693	24.1772	19.8472	6.71165	6.09255
		97.8	40.2428	38.3225	23.8145	19.581	6.24235	5.95881
		98.8	39.8553	37.903	23.5681	19.2251	5.93921	5.48261
		99.8	39.6462	37.721	23.1936	18.8567	5.62309	5.4437
		100.8	13.238	14.7238	8.74188	11.2452	4.20568	4.20203
		101.8	8.44607	10.0939	5.49442	6.93273	2.68188	3.171
		102.8	5.85389	7.70521	3.50209	4.80187	1.44983	2.14894
		103.8	4.01154	5.87058	1.95563	3.31127	0.215373	0.894977
		104.8	2.53066	4.62433	0.681833	1.89969	-0.74759	0.006628
		105.8	1.29055	3.26869	-0.59155	0.633195	-1.75754	-0.7593
		106.8	0.104734	2.03382	-1.73156	-0.46548	-2.63734	-1.60996
		107.8	-0.68841	1.05749	-2.63775	-1.52165	-3.47348	-2.53077
		108.8	-1.76401	0.009865	-3.56586	-2.51898	-4.25725	-3.1541
		109.8	-3.15003	-0.87076	-4.80438	-3.42642	-5.13057	-3.99464
		110.8	-3.83005	-1.80493	-5.5176	-4.40515	-5.69273	-4.71765
		111.8	-4.69615	-2.54255	-6.39624	-5.35028	-6.56813	-5.30122
		112.8	-5.55371	-3.3855	-7.25463	-5.99668	-7.16632	-6.03635
		113.8	-6.40396	-4.34315	-7.96146	-6.89192	-7.83297	-6.60623
		114.8	-7.07709	-4.95312	-8.6423	-7.73005	-8.63782	-7.09419
		115.8	-7.93066	-5.97278	-9.42649	-8.36708	-9.16147	-7.5902
		116.8	-8.58354	-6.75331	-10.1471	-9.17608	-9.58776	-7.96627
		117.8	-9.11076	-7.20441	-10.6695	-9.70288	-10.143	-8.48261
		118.8	-9.82364	-7.84434	-11.5133	-10.0838	-10.5804	-9.08893
		119.8	-10.321	-8.45954	-11.8545	-10.6771	-10.9017	-9.46907
		120.8	-10.9851	-9.00543	-12.4247	-11.3532	-11.4123	-9.58253
		121.8	-11.523	-9.44956	-12.9994	-11.831	-11.7492	-10.1317
		122.8	-11.9724	-9.84597	-13.1473	-12.2703	-11.8816	-10.5564
		123.8	-12.3627	-10.2634	-13.8695	-12.7895	-12.4498	-10.6184
		124.8	-12.9151	-10.8381	-14.3481	-13.0496	-12.8312	-11.0217
		125.8	-13.2357	-11.1951	-14.4799	-13.5696	-13.1055	-11.168
		126.8	-13.5319	-11.3515	-14.8827	-13.9282	-13.2129	-11.2996
		127.8	-13.7937	-11.6774	-15.3062	-14.167	-13.4955	-11.5031
		128.8	-13.97	-12.218	-15.4152	-14.6002	-13.6539	-11.7042
		129.8	-14.1658	-12.2448	-15.7581	-14.8989	-13.7414	-11.7876
		130.8	-14.3774	-12.4555	-15.8379	-14.9549	-13.8626	-11.9027
		131.8	-14.7935	-12.9423	-16.0596	-15.2673	-13.9591	-12.0336
		132.8	-15.0492	-13.0071	-16.4929	-15.7528	-14.1054	-11.9465
		133.8	-15.1575	-13.138	-16.6545	-15.6224	-14.2675	-12.0891
		134.8	-15.4108	-13.431	-16.4795	-15.7447	-14.3291	-12.2682
		135.8	-15.5705	-13.3204	-16.8313	-16.0191	-14.4467	-12.3096
		136.8	-15.6665	-13.5919	-17.0035	-15.93	-14.6537	-12.325
		137.8	-15.6981	-13.7329	-16.9849	-16.0819	-14.5082	-12.4518
		138.8	-15.8132	-13.5935	-16.8981	-16.3222	-14.4077	-12.2675
		139.8	-15.8857	-13.8525	-17.1429	-16.1253	-14.6643	-12.3967
		140.8	-15.9498	-13.9551	-17.1871	-16.2331	-14.5018	-12.4713
		141.8	-15.8493	-13.7937	-17.153	-16.4337	-14.509	-12.3579
		142.8	-15.9141	-13.895	-17.3792	-16.2165	-14.5731	-12.5147
		143.8	-15.7638	-13.8906	-17.2167	-16.3348	-14.3072	-12.34
		144.8	-15.8938	-13.7082	-17.1798	-16.3948	-14.4827	-12.2456
		145.8	-15.9173	-14.0012	-17.3334	-16.1577	-14.5018	-12.1876
		146.8	-15.8099	-14.0044	-17.1149	-16.2132	-14.3048	-12.1009
		147.8	-15.7812	-13.6957	-17.209	-16.3648	-14.2265	-12.0495
		148.8	-15.9044	-13.7022	-17.172	-16.0693	-14.231	-11.7974
		149.8	-15.7508	-13.7799	-17.089	-16.1115	-14.0685	-11.9416
		150.8	-15.4638	-13.5084	-16.845	-16.2493	-13.9757	-11.7807
		151.8	-15.5652	-13.4865	-16.8945	-15.9036	-14.1994	-11.6308
		152.8	-15.4594	-13.5198	-16.89	-15.8338	-13.7795	-11.7746
		153.8	-15.2916	-13.305	-16.6943	-15.919	-13.6572	-11.3884
		154.8	-15.4181	-13.1923	-16.6926	-15.4906	-13.6916	-11.4143
		155.8	-15.3609	-13.292	-16.582	-15.6009	-13.3702	-10.924
		156.8	-14.997	-13.0517	-16.4065	-15.5457	-13.2985
		157.8	-15.1149	-13.0739	-16.3364	-15.4091	-12.9191
		158.8	-14.4458	-12.5577	-15.8343	-14.9788
		159.8				-15.0404
		160.8
		161.5

## Sheet: Fig. S11C
	IBC293	log[M]	2	0.5	0.25	0.1	0.05	0.025
		-60.5	-3.73975		-3.37598		-3.0957	-3.08301
		-59.5	-3.1582	-3.68408	-3.46436	-3.7666	-3.2915	-3.39209
		-58.5	-3.04492	-3.30713	-3.00977	-3.48633	-2.90869	-3.08643
		-57.5	-3.02588	-3.17041	-2.94287	-3.25732	-2.7207	-2.73145
		-56.5	-3.30566	-3.23486	-3.02832	-3.17676	-2.80029	-2.99121
		-55.5	-3.07178	-3.31934	-3.15576	-3.18164	-2.89355	-2.99316
		-54.5	-3.07227	-3.23535	-3.00586	-3.25781	-2.875	-3.06836
		-53.5	-2.84717	-3.06494	-2.87549	-3.17676	-2.78125	-2.92676
		-52.5	-2.91553	-2.86963	-2.91113	-2.89893	-2.76416	-2.69824
		-51.5	-2.8667	-3.0752	-2.74121	-2.88867	-2.65869	-2.69873
		-50.5	-2.86475	-2.88721	-2.51318	-2.66553	-2.646	-2.62842
		-49.5	-2.64893	-2.75781	-2.61035	-2.78857	-2.66895	-2.52637
		-48.5	-2.60693	-2.70068	-2.52539	-2.76709	-2.56787	-2.49756
		-47.5	-2.54932	-2.62598	-2.27197	-2.68555	-2.49512	-2.24707
		-46.5	-2.52783	-2.4751	-2.55713	-2.54736	-2.30713	-2.2002
		-45.5	-2.32715	-2.40283	-2.2417	-2.66162	-2.16553	-2.16992
		-44.5	-2.26807	-2.57861	-2.20508	-2.44531	-2.4043	-2.17969
		-43.5	-2.4126	-2.32373	-2.20654	-2.32813	-2.27344	-2.04199
		-42.5	-2.43262	-2.4209	-2.09863	-2.35547	-2.13232	-1.9873
		-41.5	-2.07129	-2.32666	-2.01855	-2.08203	-2.04102	-2.03271
		-40.5	-2.13818	-2.00537	-2.00977	-2.09717	-1.85303	-1.77441
		-39.5	-2.02148	-2.06885	-1.98828	-2.11914	-1.7417	-1.94873
		-38.5	-1.87354	-2.40527	-1.8833	-2.05322	-1.97656	-1.77148
		-37.5	-1.89795	-2.05176	-1.86279	-2.07764	-1.62695	-1.67041
		-36.5	-1.80127	-1.90527	-1.875	-2.08984	-1.58154	-1.71924
		-35.5	-1.78857	-1.74316	-1.81445	-1.92871	-1.69824	-1.43359
		-34.5	-1.74414	-1.87744	-1.57422	-1.72314	-1.62402	-1.42822
		-33.5	-1.73877	-1.87842	-1.7041	-1.62061	-1.42578	-1.43555
		-32.5	-1.76367	-1.8208	-1.4707	-1.72559	-1.3291	-1.47363
		-31.5	-1.64893	-1.77344	-1.47656	-1.69043	-1.55371	-1.30127
		-30.5	-1.54102	-1.69971	-1.45605	-1.55859	-1.2207	-1.24512
		-29.5	-1.50391	-1.56104	-1.35498	-1.50586	-1.35498	-1.29199
		-28.5	-1.20703	-1.48828	-1.42773	-1.44971	-1.29736	-1.24414
		-27.5	-1.15088	-1.45947	-1.28467	-1.44189	-1.07422	-1.01563
		-26.5	-1.01221	-1.36768	-1.02344	-1.23535	-1.08545	-0.88379
		-25.5	-1.08594	-1.36084	-0.91113	-1.26416	-0.87305	-0.60596
		-24.5	-0.98438	-1.09131	-0.84277	-0.9043	-0.81445	-0.64746
		-23.5	-1.11621	-1.14697	-0.98389	-0.94482	-0.94531	-0.66065
		-22.5	-1.01611	-1.26563	-1.18604	-1.21094	-0.96143	-0.94482
		-21.5	-0.88867	-1.17188	-1.04492	-1.23633	-0.83106	-0.83594
		-20.5	-0.64746	-1.02783	-0.92725	-1.06641	-0.6543	-0.78467
		-19.5	-0.75049	-0.86572	-0.66357	-0.77881	-0.48438	-0.48193
		-18.5	-0.58106	-0.85107	-0.64356	-0.68848	-0.64111	-0.49756
		-17.5	-0.44824	-0.71143	-0.57275	-0.64111	-0.52295	-0.56934
		-16.5	-0.40869	-0.58984	-0.40283	-0.59815	-0.40283	-0.31982
		-15.5	-0.30664	-0.46338	-0.45606	-0.48389	-0.25732	-0.24951
		-14.5	-0.11133	-0.37549	-0.32227	-0.41211	-0.46826	-0.1626
		-13.5	-0.19775	-0.49951	-0.55615	-0.17822	-0.21484	-0.2959
		-12.5	-0.05469	-0.2124	-0.07813	-0.23438	-0.15967	-0.16113
		-11.5	-0.13916	-0.2251	-0.01611	-0.11279	-0.10889	-0.03516
		-10.5	-0.11084	-0.09131	0.079102	-0.30322	-0.12158	-0.03809
		-9.5	0.02832	-0.07471	-0.10596	-0.02344	0.00439	0.037598
		-8.5	0.220703	0.120605	0.153809	0.058106	0.042969	0.062988
		-7.5	0.285156	0.174805	0.145996	0.263672	0.133789	0.291504
		-6.5	0.266602	0.456055	0.22998	0.489258	0.455078	0.294434
		-5.5	0.119629	0.339355	0.234375	0.208984	0.119141	0.257813
		-4.5	0.342285	0.390137	0.234375	0.243164	0.319824	0.382813
		-3.5	0.429199	0.290527	0.15625	0.322266	0.224609	0.331543
		-2.5	-1.77295	-0.30713	-0.74854	0.195801	-0.82227	-1.34521
		-1.5	-2.08789	-2.08154	-2.146	-2.20996	-2.01416	-1.84619
		-0.5	0.060547	-1.33545	-1.22314	-1.45508	-1.46289	-0.25977
		0.5	43.8301	34.0219	20.0443	23.9581	22.7919	14.5756
		1.5	47.9722	39.5487	27.304	27.3532	26.0122	17.1557
		2.5	50.1407	41.8558	29.9564	29.0255	27.6879	18.3799
		3.5	51.4283	43.141	31.3909	30.2306	28.4892	19.227
		4.5	52.4214	44.1522	32.3846	30.9953	29.1977	20.0171
		5.5	52.877	44.7138	33.0238	31.5724	29.5224	20.5737
		6.5	53.3897	45.182	33.5194	32.0324	29.852	20.9282
		7.5	53.8228	45.7445	33.9002	32.5001	30.3159	21.2104
		8.5	54.1358	46.0765	34.1077	32.7477	30.4633	21.5952
		9.5	54.3917	46.3964	34.3699	33.0231	30.7177	21.9077
		10.5	54.7886	46.7479	34.7132	33.1828	30.9291	22.1093
		11.5	55.148	46.9222	34.9945	33.4015	31.1562	22.3755
		12.5	55.2647	47.0311	35.2327	33.5573	31.4116	22.5473
		13.5	55.3438	47.2567	35.2879	33.7062	31.4438	22.6938
		14.5	55.7418	47.4213	35.2991	33.8356	31.4873	23.0029
		15.5	55.9131	47.6395	35.3226	33.861	31.5957	23.1504
		16.5	56.0865	47.7933	35.4984	33.9201	31.768	23.2617
		17.5	56.1138	47.7992	35.556	33.9147	31.7387	23.3281
		18.5	56.2339	47.8187	35.6473	33.963	31.915	23.2163
		19.5	56.1856	48.0643	35.908	34.0788	31.8505	23.2519
		20.5	56.2784	47.9774	35.93	33.9581	31.9086	23.0854
		21.5	56.2818	48.1	35.9637	33.9728	31.978	23.1743
		22.5	56.3614	47.9613	36.1204	33.8405	32.0043	23.1308
		23.5	56.3526	48.2108	35.8817	33.7824	31.8969	23.1464
		24.5	56.3658	48.2069	35.8133	33.6652	31.8491	23.247
		25.5	56.3463	48.1576	35.6043	33.6281	31.6557	23.375
		26.5	56.293	48.0687	35.639	33.7384	31.6953	23.1889
		27.5	56.1129	48.0009	35.5613	33.7497	31.4887	23.0195
		28.5	56.1251	47.7841	35.3084	33.5431	31.4213	22.9516
		29.5	56.0987	47.8461	35.2982	33.4533	31.3535	22.7241
		30.5	55.816	47.7196	35.2845	33.3351	31.4882	22.6982
		31.5	55.6837	47.6674	35.1497	33.1994	31.3466	22.5542
		32.5	55.504	47.5536	35.0106	33.0231	31.0805	22.4433
		33.5	55.44	47.348	34.8607	32.8703	30.9067	22.353
		34.5	55.4136	47.2181	34.8021	32.629	30.7524	22.3418
		35.5	55.3858	47.1903	34.6468	32.2746	30.6474	21.9741
		36.5	55.128	46.9379	34.491	32.2443	30.4316	21.9404
		37.5	55.127	46.869	34.2239	31.9572	30.2221	21.8232
		38.5	54.8121	46.6556	34.0506	32.0031	29.9291	21.7143
		39.5	54.6895	46.4486	33.9168	31.7497	29.9541	21.5752
		40.5	54.6373	46.2763	33.8284	31.5582	29.5786	21.2392
		41.5	54.546	46.2015	33.6951	31.4557	29.4331	21.104
		42.5	54.2754	46.1508	33.512	31.2404	29.2529	20.7749
		43.5	54.1817	45.9252	33.3348	30.8502	29.0786	20.6201
		44.5	54.0455	45.807	33.0267	30.7125	28.7836	20.5966
		45.5	53.8355	45.6439	33.0194	30.5377	28.4331	20.4907
		46.5	53.6255	45.2684	32.7391	30.297	28.2919	20.2006
		47.5	53.2896	45.1469	32.3489	30.026	27.9965	19.9243
		48.5	53.2754	45.0751	32.1927	29.7633	27.7958	19.7758
		49.5	53.1475	44.6737	31.8587	29.6134	27.5385	19.5249
		50.5	52.8917	44.4638	31.6116	29.4303	27.2143	19.3081
		51.5	52.6856	44.4271	31.4539	29.3537	27.0585	19.1352
		52.5	52.4551	44.2611	31.2938	29.005	26.8066	18.8335
		53.5	52.0967	44.0243	31.0745	28.9464	26.4926	18.7016
		54.5	51.9356	43.7553	30.7581	28.5968	26.2075	18.4721
		55.5	51.6255	43.474	30.5374	28.3424	25.8789	18.1738
		56.5	51.3506	43.3012	30.3172	27.9591	25.6215	17.9565
		57.5	51.086	43.0326	30.1121	27.7873	25.3422	17.7085
		58.5	50.8497	42.6786	29.8153	27.4967	25.1035	17.5107
		59.5	50.6275	42.5648	29.6419	27.3371	24.8212	17.313
		60.5	50.3047	42.4032	29.4271	26.9811	24.6005	17.062
		61.5	50.0191	42.0824	29.2484	26.756	24.4223	16.7202
		62.5	49.9449	41.9496	28.9681	26.3917	24.2817	16.3891
		63.5	49.6177	41.6644	28.6487	26.1657	23.8232	16.042
		64.5	49.584	41.4828	28.408	25.8351	23.5258	15.8198
		65.5	49.0572	41.1859	28.1961	25.6041	23.1713	15.7348
		66.5	48.7794	40.9799	27.9198	25.1789	22.831	15.4585
		67.5	48.4747	40.743	27.6463	24.9264	22.561	15.0581
		68.5	48.4073	40.4159	27.3294	24.7521	22.1689	14.7519
		69.5	48.1046	40.0004	26.9886	24.4391	21.8413	14.4716
		70.5	47.7711	40.0619	26.7777	24.1095	21.5278	14.2319
		71.5	47.6055	39.8397	26.4593	23.8502	21.0761	13.8725
		73.5	46.795	39.0829	25.7977	23.1901	20.791	13.5146
		74.5	46.5469	38.7606	25.5823	22.9401	20.4365	13.1948
		75.5	46.3453	38.618	25.3206	22.7042	20.0576	12.977
		77.5	45.9537	38.3036	25.0716	22.0973	19.7094	12.3471
		78.5	45.7676	38.1844	24.7386	21.7794	19.3154	12.2045
		79.5	45.4791	37.7797	24.5521	21.506	18.9829	11.8657
		81.5	45.149	37.6244	24.0394	21.2189	18.6122	11.4936
		82.5	44.9029	37.4623	23.8114	20.8244	18.393	11.1635
		83.5	44.461	37.1913	23.6195	20.6037	18.0888	10.8755
		85.5	44.2652	36.7738	23.2923	20.2833	17.4985	10.6362
		86.5	44.0928	36.5018	23.0667	19.9704	17.3427	10.3808
		87.5	43.6417	36.1586	22.7239	19.5739	17.04	10.1933
		89.5	43.4244	35.9818	22.4954	19.255	16.5996	9.77194
		90.5	43.1797	35.7904	22.158	19.0133	16.5268	9.34518
		91.5	42.9053	35.4838	22.0526	18.6891	16.2036	8.97457
		93.5	42.7071	35.1703	21.6253	18.3903	16.0766	8.76559
		94.5	42.3892	34.9237	21.2855	18.0045	15.8745	8.53756
		95.5	42.0181	34.4843	20.9178	17.6266	15.4907	8.09909
		97.5	41.7813	34.1913	20.5482	17.1784	15.3012	7.69284
		98.5	41.5723	33.9799	20.2283	17.192	14.9902	7.51168
		99.5	41.1504	33.7172	19.8651	17.1222	14.914	7.18844
		100.5	24.0146	18.7612	13.8906	14.0562	12.4292	6.4521
		101.5	15.3618	13.5894	10.0283	9.4805	9.0156	5.2061
		102.5	11.4819	10.8872	8.1099	7.2021	7.0303	3.9604
		103.5	9.3789	9.0659	6.3828	5.4561	5.7808	2.8457
		104.5	7.7124	7.7881	5.0103	4.0967	4.356	1.7236
		105.5	6.4907	6.6577	3.9043	2.7661	3.0273	0.5029
		106.5	5.125	5.3657	2.9238	1.6289	2.0664	-0.2002
		107.5	4.0937	4.3999	1.7109	0.5366	1.0835	-1.3184
		108.5	2.8833	3.3472	0.8359	-0.5151	-0.041	-2.2397
		109.5	2.0728	2.3389	-0.209	-1.5273	-0.9014	-2.9087
		110.5	0.9458	1.2329	-1.3154	-2.5454	-1.7832	-3.8447
		111.5	-0.1436	0.3228	-2.0835	-3.3296	-2.9497	-4.811
		112.5	-1.0889	-0.7061	-3.0586	-4.1826	-3.4546	-5.4941
		113.5	-2.0493	-1.4087	-3.9282	-5.1206	-4.3008	-6.2383
		114.5	-2.9531	-2.249	-4.7822	-5.8452	-5.2603	-7.2646
		115.5	-3.6777	-3.1587	-5.6548	-6.7368	-5.7705	-7.8516
		116.5	-4.5093	-3.8193	-6.4204	-7.6587	-6.5273	-8.3027
		117.5	-5.269	-4.52	-7.0469	-8.334	-7.2305	-9.0776
		118.5	-5.9141	-5.1992	-7.6147	-8.8477	-7.8037	-9.4917
		119.5	-6.7656	-5.9233	-8.5801	-9.8174	-8.4639	-10.355
		120.5	-7.3579	-6.7695	-9.1636	-10.5884	-9.0708	-10.9551
		121.5	-7.9458	-7.4316	-9.7715	-11.0981	-9.5498	-11.5596
		122.5	-8.6157	-7.7974	-10.292	-11.7246	-10.0796	-12.0591
		123.5	-9.2007	-8.4497	-10.9063	-12.1777	-10.7832	-12.3965
		124.5	-9.7441	-9.1021	-11.2148	-12.9336	-11.1021	-12.7471
		125.5	-10.1523	-9.5342	-11.7939	-13.4175	-11.5469	-13.2446
		126.5	-10.9463	-10.0127	-12.2329	-13.5615	-12.1919	-13.8213
		127.5	-11.2646	-10.5605	-12.4229	-14.2422	-12.2671	-14.0127
		128.5	-11.6343	-10.8335	-12.9414	-14.624	-12.583	-14.1582
		129.5	-12.2505	-11.1294	-13.2637	-15.0308	-13.1997	-14.8232
		130.5	-12.2441	-11.5005	-13.48	-15.3081	-13.1602	-14.9307
		131.5	-12.5742	-11.876	-13.9551	-15.8745	-13.5908	-15.2539
		132.5	-13.1338	-12.1416	-14.3477	-15.9629	-14.1436	-15.5557
		133.5	-13.2583	-12.6533	-14.4551	-16.4229	-14.21	-15.8472
		134.5	-13.7256	-12.772	-14.8877	-16.7236	-14.5161	-16.0898
		135.5	-14.2358	-13.0801	-15.1982	-16.8877	-15	-16.2085
		136.5	-14.3613	-13.5923	-15.1226	-17.1914	-14.897	-16.1836
		137.5	-14.4634	-13.5459	-15.5825	-17.3091	-15.0957	-16.4502
		138.5	-14.8462	-13.5542	-16.0132	-17.2217	-15.3071	-16.7705
		139.5	-14.981	-14.0366	-15.8701	-17.5337	-15.3364	-16.6577
		140.5	-15.0137	-14.1572	-16.1641	-17.873	-15.5156	-16.7002
		141.5	-15.3325	-14.0991	-16.2183	-17.8535	-15.625	-17.1064
		142.5	-15.3125	-14.4263	-16.1914	-17.8525	-15.813	-16.8506
		143.5	-15.5166	-14.3843	-16.3047	-18.1387	-15.8945	-17.04
		144.5	-15.7114	-14.647	-16.5459	-18.0313	-16.0181	-17.21
		145.5	-15.7036	-14.9746	-16.6392	-18.3398	-15.8184	-16.9731
		146.5	-15.9692	-14.8931	-16.7749	-18.6177	-16.0156	-17.2881
		147.5	-16.0723	-14.8208	-16.707	-18.3569	-16.0767	-17.2549
		148.5	-15.8438	-14.8818	-16.4355	-18.4653	-16.0454	-17.0952
		149.5	-15.9756	-14.9673	-16.6079	-18.6133	-15.9673	-17.0337
		150.5	-16.1958	-14.7813	-16.5615	-18.229	-16.2734	-17.3613
		151.5	-16.0161	-15.0659	-16.3438	-18.355	-16.1094	-17.0313
		152.5	-15.9263	-14.9976	-16.6528	-18.5376	-15.9463	-16.9526
		153.5	-16.2188	-14.9146	-16.6309	-18.104	-16.0762	-17.0269
		154.5	-16.1138	-14.9399	-16.3198	-18.0903	-15.7832	-16.8418
		155.5	-15.9805	-14.9399	-16.5781	-18.3242	-15.8389	-16.4917
		156.5	-16.1172	-14.7896	-16.4902	-18.1426	-16.0859	-16.7471
		157.5	-16.0044	-14.73	-16.0645	-18.022	-15.5493
		158.5	-15.4009	-14.1621	-16.0215	-17.4688	-15.3574
		159.5	-15.5317
		160.5
		161.5

## Sheet: Fig. S11D
Acifran-HCAR3		log[M]	200	100	50	10	5	2.5
		-60.6	-4.90137	-5.2168	-5.30664	-3.60352	-4.10889	-3.42969
		-59.6	-4.16309	-4.94141	-4.74463	-3.50098	-4.22705	-3.73145
		-58.6	-4.27637	-4.78809	-4.51807	-3.04541	-3.45996	-3.44336
		-57.6	-4.41895	-4.59473	-4.51465	-3.30762	-3.56445	-3.18848
		-56.6	-4.50537	-4.75244	-4.60938	-3.34375	-3.60254	-3.17432
		-55.6	-4.24902	-4.40576	-4.86182	-3.17041	-3.63525	-3.12012
		-54.6	-4.0127	-4.33643	-4.64502	-2.87939	-3.29834	-3.0835
		-53.6	-3.85791	-4.15771	-4.41602	-3.00586	-3.28027	-3.06201
		-52.6	-3.87646	-4.22852	-4.34424	-3.09521	-3.22559	-2.90918
		-51.6	-3.92871	-4.00781	-4.34424	-2.78613	-3.2168	-2.85986
		-50.6	-3.71777	-4.04248	-3.99756	-2.9165	-2.99561	-2.67871
		-49.6	-3.47168	-3.95068	-3.81201	-2.63916	-2.86914	-2.79004
		-48.6	-3.35889	-3.64697	-3.7251	-2.53955	-2.89893	-2.58691
		-47.6	-3.3501	-3.49561	-3.80713	-2.4375	-2.93359	-2.63916
		-46.6	-3.27832	-3.53125	-3.60986	-2.39502	-2.59619	-2.49951
		-45.6	-3.41553	-3.3291	-3.58301	-2.28174	-2.69141	-2.34912
		-44.6	-3.23535	-3.49268	-3.66211	-2.35107	-2.46973	-2.51953
		-43.6	-3.18066	-3.30176	-3.52393	-2.02832	-2.46533	-2.40039
		-42.6	-3.03418	-3.10791	-3.47461	-2.10303	-2.47021	-2.07764
		-41.6	-2.75488	-2.78223	-3.27637	-1.95313	-2.47266	-2.21631
		-40.6	-2.72119	-2.73389	-3.32666	-1.92627	-2.22021	-2.06152
		-39.6	-2.65576	-2.78955	-3.30371	-1.76318	-2.30859	-1.88379
		-38.6	-2.59619	-2.69775	-3.20166	-1.62988	-2.01514	-1.9624
		-37.6	-2.52344	-2.55371	-3.20654	-1.71143	-1.91699	-1.78076
		-36.6	-2.48535	-2.50244	-3.11475	-1.47412	-1.87695	-1.93652
		-35.6	-2.26514	-2.40674	-3.02539	-1.42383	-1.78076	-1.59229
		-34.6	-2.20898	-2.39941	-3.10156	-1.32813	-1.76318	-1.6543
		-33.6	-2.06592	-2.29443	-2.71582	-1.47412	-1.7583	-1.59668
		-32.6	-1.98096	-2.06445	-2.50586	-1.30322	-1.56641	-1.37939
		-31.6	-2.09863	-2.06104	-2.62354	-1.33789	-1.5498	-1.5918
		-30.6	-1.94824	-1.90088	-2.45996	-1.19873	-1.5542	-1.52734
		-29.6	-1.91699	-2.04248	-2.27979	-1.27734	-1.53613	-1.36523
		-28.6	-1.7749	-1.70801	-2.19287	-1.18408	-1.48145	-1.40137
		-27.6	-1.44238	-1.53125	-1.94434	-1.04932	-1.3291	-1.3501
		-26.6	-1.24023	-1.36377	-2.12842	-0.98682	-1.14404	-1.17285
		-25.6	-1.61621	-1.37695	-1.91992	-0.82861	-1.09326	-1.16895
		-24.6	-1.3623	-1.40918	-2.0293	-0.80664	-0.96436	-0.79199
		-23.6	-1.39941	-1.16064	-1.90527	-1.05908	-0.98731	-0.94287
		-22.6	-1.1709	-1.30469	-2.01221	-1.09082	-1.12988	-0.98779
		-21.6	-1.16016	-1.30273	-1.78564	-0.88916	-0.84717	-0.84131
		-20.6	-0.94727	-1.13184	-1.59668	-0.95361	-0.73291	-0.61133
		-19.6	-0.896	-0.80225	-1.52148	-0.83106	-0.59912	-0.58643
		-18.6	-0.87207	-0.7334	-1.04736	-0.55859	-0.52686	-0.51709
		-17.6	-0.6875	-0.63623	-1.2207	-0.69971	-0.50586	-0.30078
		-16.6	-0.64697	-0.62451	-0.79736	-0.52637	-0.57373	-0.59033
		-15.6	-0.34326	-0.57227	-0.48633	-0.36133	-0.50049	-0.49902
		-14.6	-0.38818	-0.40967	-0.19287	-0.38037	-0.25098	-0.44287
		-13.6	-0.26856	-0.29639	-0.28662	-0.19141	-0.22754	-0.31885
		-12.6	-0.03418	-0.24072	-0.18799	-0.10986	-0.12109	-0.35449
		-11.6	0.00537	-0.08545	-0.10107	-0.09277	0.04834	-0.15234
		-10.6	-0.06885	-0.02051	-0.08447	-0.02197	0.109863	-0.14356
		-9.6	0.080078	-0.04199	-0.0083	0.121582	0.139648	-0.11231
		-8.6	0.304199	0.258301	0.187012	0.294434	0.218262	0.049316
		-7.6	0.29248	0.401855	0.382813	0.435059	0.38916	0.276367
		-6.6	0.25293	0.552734	0.379883	0.16748	0.091309	0.41748
		-5.6	0.17041	0.45459	0.398438	0.138184	0.104004	0.303223
		-4.6	0.470215	0.586426	0.5625	0.126465	0.293457	0.477539
		-3.6	-0.12647	0.750488	0.498047	0.128418	0.039551	0.576172
		-2.6	-1.85254	-0.85254	-1.60352	-1.98193	-1.89893	-0.91113
		-1.6	-0.84766	-1.25537	-1.14307	-1.5415	-1.47217	-1.50684
		-0.6	-1.03223	0.402832	0.550781	0.19873	-0.12695	-0.07715
		0.400002	49.0021	35.33	33.1833	20.3989	14.0156	8.18399
		1.4	51.8761	37.8351	35.0628	22.2908	16.5192	10.0256
		2.4	53.2946	38.8483	36.0217	23.1812	17.592	11.0287
		3.4	54.0087	39.3109	36.6455	23.7486	18.2802	11.6625
		4.4	54.4494	39.7455	37.0224	24.073	18.7685	12.0966
		5.4	54.8199	40.1322	37.3606	24.4109	19.1037	12.3935
		6.4	55.0966	40.4237	37.6557	24.7005	19.414	12.7001
		7.4	55.3988	40.6786	37.81	24.8056	19.6206	12.9199
		8.4	55.5294	40.8673	38.0213	24.8838	19.7487	13.0783
		9.4	55.692	41.0224	38.1868	25.086	19.9218	13.2838
		10.4	55.8187	41.2814	38.4082	25.3101	20.0275	13.3417
		11.4	55.9793	41.3875	38.5542	25.4319	20.1706	13.5849
		12.4	56.0548	41.4603	38.6463	25.4575	20.4316	13.6503
		13.4	56.1656	41.5687	38.7063	25.5591	20.443	13.7521
		14.4	56.1972	41.7032	38.8137	25.6323	20.4834	13.8844
		15.4	56.298	41.6974	38.8574	25.6782	20.6604	13.9677
		16.4	56.339	41.7528	38.9309	25.7691	20.6755	14.0885
		17.4	56.3946	41.773	38.9475	25.8396	20.6733	14.1032
		18.4	56.444	41.8192	39.0886	25.8616	20.7055	14.0805
		19.4	56.494	41.8778	39.0447	25.929	20.6584	14.1574
		20.4	56.4718	41.9288	39.0918	25.8657	20.6613	14.1884
		21.4	56.4843	41.9259	39.0971	25.8316	20.6933	14.2509
		22.4	56.4442	41.8661	39.2102	25.8865	20.6775	14.2285
		23.4	56.3807	41.8597	39.1155	25.7817	20.6587	14.216
		24.4	56.3869	41.8377	39.1782	25.8904	20.6743	14.1682
		25.4	56.2704	41.817	39.0579	25.7405	20.5703	14.1286
		26.4	56.2381	41.8133	39.0881	25.7524	20.5749	14.1203
		27.4	56.1957	41.7071	39.0039	25.5891	20.5116	14.1503
		28.4	56.1187	41.7096	38.8723	25.6729	20.5102	14.0504
		29.4	56.0985	41.7848	38.8694	25.6197	20.3749	14.0343
		30.4	56.1037	41.6964	38.8128	25.4995	20.2729	13.9648
		31.4	55.9997	41.5519	38.7901	25.4294	20.3163	13.9513
		32.4	55.8742	41.5509	38.6838	25.4868	20.2448	13.8427
		33.4	55.7892	41.3815	38.6399	25.273	20.1308	13.8021
		34.4	55.6955	41.3045	38.6861	25.1494	20.0507	13.726
		35.4	55.5624	41.2304	38.5322	25.0654	20.0249	13.6708
		36.4	55.4838	41.1869	38.3479	25.0486	19.9321	13.5195
		37.4	55.3739	41.0853	38.2717	24.977	19.7871	13.5021
		38.4	55.2977	40.8932	38.2769	24.8305	19.717	13.3407
		39.4	55.1688	40.7726	38.0803	24.7412	19.5939	13.2516
		40.4	55.0643	40.6605	37.9729	24.6392	19.4738	13.2013
		41.4	54.9843	40.5643	37.9504	24.5532	19.3144	13.1146
		42.4	54.9	40.4832	37.7307	24.4236	19.2204	12.9396
		43.4	54.6596	40.3104	37.6844	24.3648	19.133	12.8622
		44.4	54.6469	40.0951	37.55	24.2532	19.0205	12.8241
		45.4	54.4999	39.9564	37.4102	24.0491	18.935	12.7162
		46.4	54.3338	39.8222	37.3772	23.9947	18.7431	12.6003
		47.4	54.0714	39.7103	37.3272	23.885	18.5781	12.4428
		48.4	54.0472	39.5091	37.2082	23.771	18.5487	12.3019
		49.4	53.8922	39.3864	37.0496	23.6421	18.3481	12.2299
		50.4	53.6767	39.2401	36.9226	23.4336	18.1879	12.0715
		51.4	53.5904	39.1024	36.6858	23.3726	18.1345	11.9716
		52.4	53.4273	38.9659	36.4924	23.2483	17.9831	11.8703
		53.4	53.2779	38.8642	36.3593	23.0938	17.7817	11.6681
		54.4	53.0667	38.5932	36.4162	23.0242	17.6821	11.5287
		55.4	52.9757	38.4884	36.1885	22.885	17.4418	11.3886
		56.4	52.8139	38.2594	35.9856	22.718	17.2402	11.3195
		57.4	52.6522	38.1493	35.8216	22.5569	17.1516	11.1176
		58.4	52.5038	38.0102	35.6121	22.4404	16.9748	10.9967
		59.4	52.2848	37.7489	35.4807	22.313	16.7243	10.8537
		60.4	52.1832	37.6151	35.3718	22.0281	16.6562	10.706
		61.4	52.0705	37.5223	35.2344	21.9292	16.5512	10.4638
		62.4	51.8627	37.3241	35.1292	21.7922	16.3881	10.2958
		63.4	51.6375	37.1532	34.9641	21.6853	16.2133	10.1767
		64.4	51.495	36.8727	34.7942	21.5381	16.0978	10.0571
		65.4	51.3321	36.7557	34.623	21.3472	15.8981	9.89738
		66.4	51.1141	36.6613	34.4688	21.1265	15.749	9.70206
		67.4	50.9335	36.4022	34.3608	20.9273	15.5143	9.61466
		68.4	50.7403	36.2257	34.2551	20.7185	15.4081	9.4628
		69.4	50.6481	36.0419	33.9688	20.5432	15.2226	9.21402
		70.4	50.4989	35.7235	33.7883	20.3457	15.05	9.06022
		71.4	50.2721	35.6495	33.6521	20.2302	14.8325	8.87931
		72.4	50.1551	35.5116	33.301	20.0259	14.6308	8.75382
		73.4	49.9493	35.3383	33.1982	19.9324	14.5119	8.56803
		74.4	49.7518	35.1583	33.1001	19.7852	14.2773	8.42228
		75.4	49.538	34.9955	32.8408	19.5212	14.1025	8.2255
		76.4	49.3524	34.8512	32.7588	19.3613	13.9382	7.96866
		77.4	49.0724	34.5624	32.6257	19.1404	13.7035	7.79093
		78.4	48.9564	34.3807	32.3379	19.0855	13.5424	7.61466
		79.4	48.7775	34.2655	32.1426	18.8013	13.4228	7.46842
		81.4	48.3668	33.963	32.042	18.6904	12.9523	7.12833
		82.4	48.1337	33.8742	31.8057	18.5132	12.8647	6.90397
		83.4	47.9774	33.7304	31.718	18.3223	12.6413	6.68351
		85.4	47.7884	33.443	31.4497	18.156	12.4367	6.48747
		86.4	47.694	33.3102	31.3455	17.9402	12.2189	6.37564
		87.4	47.4166	33.0934	31.1616	17.782	11.9526	6.22867
		89.4	47.2345	32.8676	30.9724	17.6192	11.8405	6.00724
		90.4	47.0243	32.6986	30.7297	17.4226	11.6572	5.87711
		91.4	46.8212	32.411	30.595	17.1899	11.4497	5.69327
		93.4	46.6083	32.2848	30.4336	16.9275	11.3041	5.48747
		94.4	46.4398	32.0953	30.1521	16.8132	11.1447	5.26896
		95.4	46.2531	31.8837	29.9744	16.6226	10.8676	5.08976
		97.4	46.056	31.7059	29.7249	16.3977	10.6552	4.92497
		98.4	45.8248	31.5475	29.5671	16.1704	10.4785	4.67326
		99.4	46.6161	31.4093	29.6318	16.1265	10.4843	4.42252
		100.4	2.25219	0.84546	0.677735	-0.0017	-1.3689	-0.43775
		101.4	-1.35325	-1.8113	-1.292	-2.0366	-2.876	-2.063
		102.4	-3.12645	-3.19895	-2.4258	-3.0996	-3.88845	-3.13575
		103.4	-4.1177	-4.23855	-3.4026	-4.06765	-4.7488	-3.8977
		104.4	-5.02955	-4.958	-4.14085	-4.86355	-5.4553	-4.71095
		105.4	-5.8628	-5.67505	-4.8435	-5.58105	-6.1648	-5.4219
		106.4	-6.521	-6.4021	-5.47925	-6.24465	-6.80225	-6.0447
		107.4	-7.16355	-7.03785	-6.0669	-6.88405	-7.3274	-6.66455
		108.4	-7.93115	-7.6831	-6.70095	-7.52515	-7.94045	-7.11255
		109.4	-8.46435	-8.2981	-7.39795	-8.08595	-8.5674	-7.60645
		110.4	-9.0901	-8.9099	-7.98655	-8.63015	-9.0603	-8.18605
		111.4	-9.66015	-9.38185	-8.56005	-9.20825	-9.58375	-8.6653
		112.4	-10.2337	-10.0269	-9.1677	-9.68385	-9.96775	-9.19385
		113.4	-10.7154	-10.4571	-9.5696	-10.2195	-10.46	-9.70265
		114.4	-11.1983	-10.9402	-10.1297	-10.6897	-10.9683	-10.2354
		115.4	-11.7718	-11.4436	-10.6743	-11.137	-11.3714	-10.6206
		116.4	-12.2664	-11.822	-11.0027	-11.6682	-11.7947	-11.0801
		117.4	-12.6751	-12.312	-11.4192	-12.0247	-12.0745	-11.4229
		118.4	-13.0896	-12.7417	-11.9038	-12.3948	-12.565	-11.815
		119.4	-13.437	-13.0222	-12.1577	-12.7359	-12.7259	-12.2285
		120.4	-13.8999	-13.4097	-12.4944	-13.1958	-13.2901	-12.5703
		121.4	-14.1341	-13.6687	-12.8379	-13.45	-13.5301	-12.8479
		122.4	-14.4363	-14.0242	-13.0969	-13.8601	-13.8709	-13.1699
		123.4	-14.8616	-14.3682	-13.3694	-14.197	-14.1463	-13.4585
		124.4	-15.0767	-14.6199	-13.8186	-14.4165	-14.4256	-13.6333
		125.4	-15.4925	-14.7661	-14.0459	-14.7469	-14.5977	-13.9903
		126.4	-15.7044	-15.0703	-14.3448	-14.9524	-14.856	-14.2002
		127.4	-15.8958	-15.4405	-14.5742	-15.1656	-15.0908	-14.3814
		128.4	-16.0684	-15.5232	-14.6277	-15.4661	-15.324	-14.5689
		129.4	-16.3719	-15.7371	-14.8753	-15.6421	-15.5445	-14.8589
		130.4	-16.4851	-15.9959	-15.1187	-15.732	-15.7376	-14.9856
		131.4	-16.627	-16.0769	-15.293	-16.0398	-15.8347	-15.115
		132.4	-16.8433	-16.2947	-15.3716	-16.1673	-15.9478	-15.3997
		133.4	-16.9273	-16.5047	-15.5318	-16.3142	-16.0659	-15.4292
		134.4	-17.1214	-16.5559	-15.5733	-16.5554	-16.218	-15.5034
		135.4	-17.3516	-16.7595	-15.7649	-16.7176	-16.3679	-15.606
		136.4	-17.3494	-16.8308	-15.9214	-16.8401	-16.4353	-15.8306
		137.4	-17.4185	-16.7459	-15.8584	-16.9905	-16.532	-15.9575
		138.4	-17.6917	-16.9431	-15.9112	-17.0774	-16.6304	-16.0825
		139.4	-17.5933	-17.0379	-16.1128	-17.1448	-16.718	-16.147
		140.4	-17.6941	-17.0584	-16.0755	-17.2688	-16.7573	-16.178
		141.4	-17.8784	-17.0994	-16.0523	-17.354	-16.8709	-16.2212
		142.4	-17.8589	-17.2608	-16.2439	-17.3396	-16.8855	-16.2251
		143.4	-17.8157	-17.2224	-16.2268	-17.4871	-16.8648	-16.2464
		144.4	-17.8892	-17.274	-16.1878	-17.4851	-16.8772	-16.3621
		145.4	-17.9329	-17.4422	-16.2666	-17.5056	-17.0093	-16.2969
		146.4	-17.9575	-17.2879	-16.124	-17.6546	-17.0186	-16.4761
		147.4	-17.99	-17.3347	-16.1856	-17.6292	-17.0415	-16.4717
		148.4	-17.8938	-17.4036	-16.3133	-17.6282	-17.0027	-16.3399
		149.4	-17.8511	-17.3255	-16.2112	-17.7278	-16.9168	-16.4597
		150.4	-17.9829	-17.325	-16.1448	-17.721	-16.9568	-16.5332
		151.4	-17.8618	-17.3213	-16.0813	-17.6428	-16.9995	-16.4844
		152.4	-17.8345	-17.2005	-16.1087	-17.6927	-16.9243	-16.4956
		153.4	-17.9329	-17.1529	-15.9378	-17.7449	-16.9375	-16.5076
		154.4	-17.7578	-17.2241	-16.0193	-17.7322	-16.9705	-16.3426
		155.4	-17.6785	-17.0825	-15.8941	-17.7805	-16.8184	-16.5418
		156.4	-17.7969	-17.1345	-15.7859	-17.7825	-16.792	-16.4702
		157.4	-17.6128	-17.2041	-15.793	-17.6199	-16.8491	-16.2935
		158.4	-17.6004	-16.9514	-15.3291	-17.4649	-16.4363	-16.2359
		159.4	-17.3057	-16.8792				-16.2195
		160.4
		161.4

## Sheet: Fig. S12A
Acifran-HCAR2		log[M]	0.8	0.4	0.2	0.1	0.05	0.025
		-60.4		-4.41211			-3.2793
		-59.4	-4.27539	-4.54199	-4.13184	-3.78516	-3.55469	-2.67676
		-58.4	-3.65723	-3.87793	-4.31152	-3.8916	-3.35742	-2.77832
		-57.4	-3.57031	-3.8584	-3.76758	-3.39844	-2.96094	-2.4668
		-56.4	-3.6084	-4.01758	-3.81543	-3.41504	-3.15137	-2.2998
		-55.4	-3.68848	-4.13965	-3.8584	-3.44238	-3.1084	-2.33887
		-54.4	-3.52734	-3.79688	-3.86426	-3.67676	-3.19336	-2.53125
		-53.4	-3.2959	-3.67676	-3.64551	-3.2793	-2.85449	-2.29102
		-52.4	-3.1709	-3.42676	-3.49316	-3.29297	-2.87305	-2.12109
		-51.4	-3.18555	-3.39551	-3.29785	-3.15332	-2.75293	-2.07422
		-50.4	-3.12891	-3.50195	-3.27734	-3.13574	-2.50586	-1.9873
		-49.4	-2.97266	-3.28613	-3.14941	-2.92773	-2.48535	-1.79688
		-48.4	-3.05078	-3.1582	-2.90625	-2.77734	-2.47461	-1.90918
		-47.4	-2.79102	-3.03223	-2.94629	-2.81836	-2.32031	-1.85645
		-46.4	-2.76074	-3.03906	-2.97168	-2.68164	-2.17188	-1.70703
		-45.4	-2.82422	-2.92383	-2.7959	-2.62695	-2.35352	-1.71973
		-44.4	-2.55762	-2.81348	-2.82715	-2.49609	-2.17285	-1.58789
		-43.4	-2.5791	-2.85742	-2.5957	-2.44531	-2.15039	-1.68262
		-42.4	-2.49414	-2.72266	-2.57422	-2.31738	-1.87012	-1.42578
		-41.4	-2.31445	-2.66992	-2.63965	-2.39063	-2.18555	-1.39453
		-40.4	-2.30664	-2.45508	-2.55176	-2.23438	-1.92969	-1.4541
		-39.4	-2.18359	-2.4375	-2.39453	-2.02246	-1.82227	-1.30371
		-38.4	-2.15527	-2.33496	-2.30566	-2.03516	-1.7998	-1.20508
		-37.4	-2.08105	-2.23242	-2.20898	-2.06641	-1.63379	-1.40137
		-36.4	-1.97461	-2.06934	-2.10449	-1.91504	-1.72656	-1.13184
		-35.4	-1.97168	-2.18945	-2.00098	-1.8418	-1.63672	-1.18262
		-34.4	-2.02344	-2.14746	-1.91309	-1.84668	-1.60938	-1.11816
		-33.4	-1.88379	-1.99902	-1.95996	-1.81641	-1.55859	-1.18945
		-32.4	-1.84766	-1.80273	-1.81738	-1.75781	-1.50977	-1.06445
		-31.4	-1.72754	-1.75	-1.81934	-1.62695	-1.31934	-1.12207
		-30.4	-1.56934	-1.83691	-1.7168	-1.5791	-1.35254	-1.03223
		-29.4	-1.50684	-1.66699	-1.62305	-1.46973	-1.21484	-0.86231
		-28.4	-1.61035	-1.63379	-1.62988	-1.33398	-1.24805	-0.86426
		-27.4	-1.38574	-1.60156	-1.50684	-1.38672	-1.38281	-0.9043
		-26.4	-1.25879	-1.36914	-1.46582	-1.15137	-1.07813	-0.92285
		-25.4	-0.89648	-1.16113	-1.25391	-1.08008	-0.91113	-0.69238
		-24.4	-0.98535	-1.14648	-1.00391	-0.89356	-0.75	-0.61328
		-23.4	-1.0459	-1.20313	-1.12012	-0.98438	-0.98731	-0.4707
		-22.4	-1.18457	-1.25586	-1.17578	-1.11523	-1.12109	-0.60449
		-21.4	-0.98633	-1.11035	-1.23145	-1.15918	-0.87109	-0.75293
		-20.4	-0.93457	-1.06348	-1.05176	-0.81055	-0.65234	-0.44238
		-19.4	-0.84961	-0.98145	-0.87793	-0.6875	-0.59961	-0.50781
		-18.4	-0.71289	-0.67188	-0.75488	-0.70508	-0.5918	-0.47656
		-17.4	-0.73535	-0.58106	-0.72559	-0.61621	-0.4834	-0.31055
		-16.4	-0.56055	-0.56836	-0.49121	-0.51563	-0.30664	-0.31348
		-15.4	-0.48828	-0.46289	-0.53223	-0.32617	-0.37305	-0.20606
		-14.4	-0.4209	-0.37793	-0.4209	-0.44336	-0.32422	-0.28613
		-13.4	-0.33398	-0.34766	-0.4043	-0.34082	-0.29981	-0.17871
		-12.4	-0.26953	-0.27051	-0.29199	-0.19043	-0.33106	-0.05664
		-11.4	-0.15527	-0.21289	-0.24121	-0.09961	-0.10059	0.012695
		-10.4	-0.20313	-0.10547	-0.02441	0.087891	-0.08691	-0.08301
		-9.4	0.016602	-0.03809	0.040039	0.055664	0.010742	-0.12012
		-8.4	0.179688	0.147461	0.026367	0.157227	0.169922	-0.08691
		-7.4	0.175781	0.194336	0.157227	0.030273	0.318359	0.124023
		-6.4	0.481445	0.435547	0.444336	0.320313	0.263672	0.3125
		-5.4	0.273438	0.276367	0.410156	0.189453	0.182617	0.193359
		-4.4	0.251953	0.303711	0.308594	0.228516	0.195313	0.170898
		-3.4	0.361328	0.328125	0.321289	0.298828	0.410156	0.149414
		-2.4	0.375977	0.142578	0.37793	0.321289	0.293945	0.149414
		-1.4	0.017578	0.104492	0.137695	0.389648	0.499023	0.095703
		-0.4	0.167969	0.973633	0.268555	0.671875	0.908203	0.125977
		0.599998	53.2479	52.5551	50.7978	14.8592	9.69726	0.932027
		1.6	55.0695	54.1122	52.106	16.1183	10.7252	1.15656
		2.6	55.7604	54.7183	52.7627	16.6494	11.1349	2.98421
		3.6	56.0773	55.0891	53.0867	16.8528	11.3416	3.28796
		4.6	56.2522	55.264	53.2132	16.9972	11.3477	3.29172
		5.6	56.3478	55.3347	53.2264	17.097	11.403	3.19328
		6.6	56.4205	55.4294	53.2779	17.0984	11.3815	3.16796
		7.6	56.3515	55.4051	53.3079	17.0844	11.3801	3.19843
		8.6	56.3778	55.3961	53.232	17.0773	11.3913	3.14874
		9.6	56.3154	55.3572	53.209	17.0103	11.3323	3.12531
		10.6	56.3084	55.383	53.2025	16.9016	11.3332	3.06952
		11.6	56.2395	55.3661	53.262	16.865	11.2943	3.1389
		12.6	56.292	55.3066	53.2775	16.8603	11.2132	3.10234
		13.6	56.2306	55.2072	53.1921	16.7689	11.1466	3.0864
		14.6	56.1861	55.1412	53.112	16.7192	11.0496	3.06578
		15.6	56.1228	55.0713	53.1115	16.6142	11.0444	2.7325
		16.6	56.0131	54.9719	52.9901	16.5566	11.0055	2.51452
		17.6	56.03	54.889	52.9147	16.467	10.9413	2.6664
		18.6	56.0074	54.8791	52.8678	16.3775	10.8368	2.74421
		19.6	55.8556	54.8735	52.7693	16.2847	10.6798	2.76625
		20.6	55.7825	54.8758	52.7435	16.2111	10.6484	2.72078
		21.6	55.7056	54.821	52.6029	16.1403	10.5954	2.66172
		22.6	55.6043	54.7244	52.5247	16.0194	10.5532	2.66968
		23.6	55.4783	54.6246	52.3981	15.9256	10.3868	2.56843
		24.6	55.3278	54.5655	52.2921	15.8919	10.2883	2.50421
		25.6	55.1834	54.4774	52.211	15.7306	10.2016	2.44703
		26.6	55.0386	54.3921	52.1806	15.6472	10.0901	2.37531
		27.6	54.8529	54.2632	52.0081	15.5159	9.96819	2.25484
		28.6	54.7582	54.0921	51.9621	15.3913	9.82663	2.20421
		29.6	54.6659	53.9786	51.8164	15.3219	9.77788	2.0664
		30.6	54.5347	53.8075	51.7339	15.2066	9.67241	2.00687
		31.6	54.4184	53.6149	51.5956	15.0613	9.55898	1.9089
		32.6	54.4184	53.5296	51.4957	15.0008	9.41788	1.74999
		33.6	54.432	53.3918	51.425	14.8353	9.29694	1.6614
		34.6	54.3008	53.2558	51.1667	14.758	9.24679	1.55828
		35.6	54.2234	53.1719	51.0893	14.5827	9.08226	1.43734
		36.6	54.0772	53.0421	50.9445	14.4444	8.89663	1.32625
		37.6	53.9286	52.9488	50.7664	14.3806	8.83148	1.22546
		38.6	53.7443	52.8504	50.6665	14.1716	8.69648	1.07359
		39.6	53.6314	52.7519	50.5184	14.0305	8.56101	1.0239
		40.6	53.5311	52.5907	50.3178	13.9095	8.46116	0.895464
		41.6	53.3984	52.4308	50.2306	13.7797	8.32148	0.775465
		42.6	53.2147	52.3338	50.1387	13.6227	8.18179	0.662963
		43.6	53.0843	52.1604	50.0042	13.5059	7.96898	0.557027
		44.6	52.9451	52.0497	49.8434	13.4024	7.85132	0.580465
		45.6	52.8429	51.8782	49.7356	13.3063	7.71585	0.401872
		46.6	52.7651	51.7544	49.5425	13.1084	7.59351	0.341401
		47.6	52.579	51.5744	49.4046	12.942	7.41632	0.249059
		48.6	52.4234	51.4493	49.227	12.8042	7.31835	0.197027
		49.6	52.2954	51.3054	49.1248	12.62	7.13741	0.098118
		50.6	52.2097	51.2139	48.927	12.4817	6.98554	-0.10016
		51.6	52.0184	50.9515	48.8571	12.3448	6.83647	-0.56985
		52.6	51.9134	50.8549	48.7334	12.2033	6.61804	-0.67485
		53.6	51.7283	50.7011	48.5009	11.9961	6.26366	-0.61485
		54.6	51.5665	50.598	48.3589	11.8311	6.1746	-0.77048
		55.6	51.4681	50.4255	48.2496	11.7641	6.02226	-0.9111
		56.6	51.3284	50.2694	48.0331	11.5522	5.86335	-1.00719
		57.6	51.1583	50.1799	47.8962	11.3703	5.70445	-1.15157
		58.6	50.9947	50.0683	47.7012	11.2949	5.54413	-1.3236
		59.6	50.8081	49.9183	47.4528	11.1022	5.40772	-1.43985
		60.6	50.6515	49.7426	47.2371	11.0258	5.28023	-1.58563
		61.6	50.5437	49.6076	47.1143	10.7891	5.12976	-1.71594
		62.6	50.449	49.4875	46.9226	10.655	5.06601	-1.89548
		63.6	50.2597	49.2794	46.8209	10.4834	4.8246	-1.97704
		64.6	50.1223	49.0624	46.5949	10.2941	4.39616	-2.09375
		65.6	49.9667	48.9841	46.4984	10.1628	4.05445	-2.27328
		66.6	49.8172	48.8486	46.3573	9.99594	4.20445	-2.41813
		67.6	49.6372	48.6602	46.144	9.85813	4.04319	-2.58688
		68.6	49.4328	48.3972	45.9396	9.63547	3.90398	-2.7111
		69.6	49.3198	48.2744	45.7784	9.54922	3.77179	-2.86204
		70.6	49.1337	48.1207	45.6546	9.35985	3.60304	-2.99938
		71.6	48.9523	47.9121	45.5084	9.17282	3.46757	-3.16813
		72.6	48.8764	47.7986	45.349	8.99891	3.29649	-3.33548
		73.6	48.6654	47.6369	45.1925	8.84047	3.12585	-3.40579
		74.6	48.5098	47.4982	45.0767	8.62063	3.01146	-3.61157
		75.6	48.394	47.2779	44.9299	8.53157	2.84226	-3.72032
		77.6	48.2511	47.1564	44.6778	8.15095	2.49868	-4.06248
		78.6	47.9722	46.9554	44.4842	8.00047	2.32991	-4.22516
		79.6	47.8301	46.7824	44.344	7.80779	2.21366	-4.42296
		81.6	47.6328	46.5902	44.1481	7.52282	1.85087	-4.80831
		82.6	47.4954	46.4599	44.0103	7.3325	1.68868	-4.91564
		83.6	47.344	46.2241	43.8509	7.1572	1.46975	-5.10452
		85.6	47.2146	46.1182	43.6601	6.9772	1.35302	-5.41858
		86.6	47.052	45.9846	43.4932	6.75218	1.19178	-5.60938
		87.6	46.8819	45.7989	43.2921	6.6064	0.9682	-5.795
		89.6	46.714	45.5777	43.1506	6.45501	0.815368	-6.13205
		90.6	46.5265	45.4193	42.9078	6.29186	0.595048	-6.29328
		91.6	46.3465	45.2332	42.7025	6.10811	0.482584	-6.52767
		93.6	46.1937	45.0616	42.5126	5.86576	0.229432	-6.78408
		94.6	46.0639	44.9421	42.3743	5.67314	0.096328	-7.03906
		95.6	45.8581	44.6913	42.2337	5.54565	-0.10105	-7.23408
		97.6	45.6757	44.5366	42.012	5.43218	-0.27913	-7.40516
		98.6	45.5318	44.3599	41.809	5.18891	-0.52806	-7.6044
		99.6	45.3237	44.1771	41.5849	5.08159	-0.65698	-7.76612
		100.6	-7.67486	-6.0108	-7.99032	-8.54107	-10.68	-8.57251
		101.6	-10.2375	-9.73733	-10.6336	-11.1183	-12.0849	-9.95578
		102.6	-11.3557	-11.2069	-11.8233	-12.3066	-12.8189	-11.1745
		103.6	-11.9695	-12.1092	-12.5939	-12.9666	-13.3097	-11.8476
		104.6	-12.4603	-12.6455	-13.0659	-13.4456	-13.7006	-12.2484
		105.6	-12.9162	-13.081	-13.4864	-13.7869	-14.0906	-12.6895
		106.6	-13.2588	-13.4477	-13.8811	-14.1802	-14.3072	-12.9445
		107.6	-13.5717	-13.8298	-14.1816	-14.4614	-14.6002	-13.2272
		108.6	-13.8628	-14.0751	-14.5195	-14.8181	-14.8556	-13.5759
		109.6	-14.1642	-14.4047	-14.7811	-15.1359	-15.031	-13.7855
		110.6	-14.4324	-14.7068	-15.061	-15.2644	-15.329	-14.0166
		111.6	-14.7127	-14.847	-15.3272	-15.6202	-15.502	-14.3424
		112.6	-14.842	-15.1889	-15.5372	-15.8616	-15.6684	-14.5125
		113.6	-15	-15.3757	-15.7486	-16.0022	-15.8775	-14.6241
		114.6	-15.2398	-15.5271	-15.9314	-16.2047	-16.0167	-14.835
		115.6	-15.3497	-15.7378	-16.0816	-16.3627	-16.1184	-14.94
		116.6	-15.4388	-15.9066	-16.1883	-16.4803	-16.2516	-15.0933
		117.6	-15.6539	-15.9816	-16.2809	-16.5937	-16.388	-15.2517
		118.6	-15.772	-16.0608	-16.4869	-16.695	-16.4494	-15.2986
		119.6	-15.8168	-16.2387	-16.5506	-16.8408	-16.5188	-15.4266
		120.6	-15.9433	-16.2797	-16.6141	-16.8853	-16.6294	-15.5545
		121.6	-15.983	-16.4428	-16.7719	-16.9664	-16.6406	-15.7055
		122.6	-16.0699	-16.5605	-16.8467	-17.123	-16.7137	-15.691
		123.6	-16.1398	-16.4925	-16.9184	-17.1281	-16.8075	-15.7556
		124.6	-16.2689	-16.6633	-17.0229	-17.2734	-16.8	-15.8212
		125.6	-16.2284	-16.6985	-17.0116	-17.1825	-16.935	-15.7927
		126.6	-16.2895	-16.6575	-16.9627	-17.2078	-17.0044	-15.9122
		127.6	-16.3399	-16.6772	-17.0838	-17.3227	-16.9237	-15.9624
		128.6	-16.2949	-16.7794	-17.127	-17.2256	-16.9392	-15.9281
		129.6	-16.353	-16.68	-17.0787	-17.2237	-17.0424	-15.9811
		130.6	-16.3842	-16.7698	-17.112	-17.2772	-16.9622	-15.937
		131.6	-16.3043	-16.8028	-17.2284	-17.2172	-16.9519	-15.9145
		132.6	-16.4135	-16.7749	-17.1131	-17.311	-17.0025	-16.0195
		133.6	-16.5188	-16.8112	-17.168	-17.3583	-16.9598	-16.0472
		134.6	-16.4245	-16.8452	-17.2062	-17.2716	-16.9781	-16.0088
		135.6	-16.3945	-16.7573	-17.1748	-17.2992	-16.9908	-16.0373
		136.6	-16.383	-16.771	-17.1314	-17.325	-16.9322	-16.0505
		137.6	-16.2745	-16.8469	-17.1788	-17.243	-17.0151	-15.9361
		138.6	-16.3521	-16.6322	-17.0599	-17.2945	-17.0114	-16.0411
		139.6	-16.3786	-16.6887	-17.1312	-17.3095	-16.8966	-16.0251
		140.6	-16.2473	-16.766	-17.1295	-17.2322	-16.8769	-15.9928
		141.6	-16.2879	-16.6486	-16.9615	-17.1956	-16.853	-16.0186
		142.6	-16.2372	-16.6615	-17.0498	-17.243	-16.7634	-16.0622
		143.6	-16.2136	-16.7147	-17.078	-17.0859	-16.8741	-15.9145
		144.6	-16.2743	-16.5363	-17.0098	-17.1328	-16.8553	-15.9858
		145.6	-16.2366	-16.5853	-17.013	-17.1188	-16.6983	-15.9544
		146.6	-16.1522	-16.6134	-17.006	-17.0616	-16.7798	-15.8522
		147.6	-16.1344	-16.3894	-16.8767	-17.0676	-16.8037	-15.9211
		148.6	-16.147	-16.4651	-16.8328	-17.0817	-16.6908	-15.8611
		149.6	-15.9858	-16.4693	-16.8921	-16.8661	-16.6889	-15.781
		150.6	-16.0251	-16.3282	-16.7904	-16.9059	-16.6894	-15.8156
		151.6	-16.0085	-16.4016	-16.8387	-16.9275	-16.6284	-15.8105
		152.6	-15.9263	-16.4093	-16.8316	-16.8455	-16.5844	-15.6947
		153.6	-15.9014	-16.2024	-16.7002	-16.8117	-16.6317	-15.7411
		154.6	-15.908	-16.2377	-16.7116	-16.8773	-16.4845	-15.7106
		155.6	-15.7636	-16.3022	-16.7028	-16.7063	-16.5534	-15.6314
		156.6	-15.7402	-16.1231	-16.5037	-16.7161	-16.5872	-15.6464
		157.6	-15.8346	-16.1334	-16.6345	-16.7203	-16.47	-15.5728
		158.6	-15.4964	-16.0507	-16.3559	-16.643	-16.3903	-15.4964
		159.6		-15.8456		-16.3472	-16.3767	-15.5002
		160.6						-15.3633

[truncated: 6 more sheets: Fig. S12B, Fig. S12E, Fig. S14B, Fig. S14C, Fig. S14D, Sheet14]
